# Supplementary material for: RNA Sequencing Revealed Signals of Evolution From Gallbladder Stone to Gallbladder Carcinoma
Source: Front Oncol. 2020 May 29;10:823. doi: 10.3389/fonc.2020.00823 (PMC7272658; doi:10.3389/fonc.2020.00823)
Supplement: Supplementary file 1 [file Table_1.XLSX]

## Sheet: Table S1
Table S1 Differential expressed genes in tumor tissues compared with para-tumor tissues of 10 gallbladder carcinoma patients.
Gene_name	log2FoldChange	pvalue	padj	regulate
ADIPOQ	-13.5094	2.34804e-27	4.16331e-23	down
TUSC5	-10.122	9.28655e-18	5.75348e-14	down
PLP1	-5.92327	9.73461e-18	5.75348e-14	down
NRXN1	-4.92757	8.73077e-17	3.62665e-13	down
FABP4	-6.38991	1.02269e-16	3.62665e-13	down
CBLN4	-6.22618	3.33338e-16	9.8507e-13	down
PI16	-6.42517	7.6299e-16	1.93265e-12	down
PMP2	-6.94914	1.3115e-15	2.90677e-12	down
SCRG1	-3.73765	1.68711e-15	3.3238e-12	down
PLAC9	-3.4092	4.04496e-15	7.17211e-12	down
CHRDL1	-4.9354	1.42415e-14	2.2956e-11	down
PLIN1	-6.87958	4.62988e-14	6.84104e-11	down
GRIK3	-5.24586	8.72903e-14	1.19057e-10	down
FAM180B	-6.1276	2.61201e-13	3.2e-10	down
C2orf40	-4.99695	2.70712e-13	3.2e-10	down
ADAMTS15	-3.22092	5.89811e-13	6.53621e-10	down
CADM2	-4.64711	1.72844e-12	1.80277e-09	down
MMP11	4.48101	3.15994e-12	3.11272e-09	up
SPRR2E	30.538	3.6386e-12	3.39558e-09	up
LDB3	-3.80205	4.34647e-12	3.85336e-09	down
XKR4	-4.56057	5.15347e-12	4.2984e-09	down
KRT14	7.47275	5.3333e-12	4.2984e-09	up
DLG2	-2.7146	8.46068e-12	6.26425e-09	down
GFRA1	-3.83961	8.47905e-12	6.26425e-09	down
RXRG	-3.95072	1.51364e-11	1.07353e-08	down
CD300LG	-6.51028	2.05037e-11	1.39828e-08	down
RP11-136C24.3	-3.04545	2.97529e-11	1.95389e-08	down
SCN4A	-5.25103	3.29499e-11	2.02268e-08	down
ABCA10	-3.32976	3.30821e-11	2.02268e-08	down
C14orf180	-6.01871	3.5196e-11	2.0802e-08	down
VIT	-4.58882	7.89406e-11	4.51515e-08	down
LGI4	-2.98746	1.45109e-10	8.04039e-08	down
EBF2	-3.3078	1.67754e-10	8.99182e-08	down
MGP	-2.8842	1.72422e-10	8.99182e-08	down
VIP	-4.98968	1.77631e-10	8.9988e-08	down
ANGPTL7	-4.39797	2.36131e-10	1.16301e-07	down
DUSP9	6.31425	2.67818e-10	1.28343e-07	up
CFD	-3.52457	3.00784e-10	1.38e-07	down
COL21A1	-3.06479	3.03535e-10	1.38e-07	down
TMEM88	-2.95829	3.2543e-10	1.44255e-07	down
SGCG	-4.6809	4.02462e-10	1.7405e-07	down
CD36	-3.78883	4.38444e-10	1.8355e-07	down
KCNA5	-3.64917	4.45132e-10	1.8355e-07	down
NTRK2	-3.60075	4.69767e-10	1.89305e-07	down
SRL	-3.65371	6.09914e-10	2.4032e-07	down
ITGA7	-2.25021	6.26207e-10	2.41375e-07	down
WNT11	-3.31051	6.83305e-10	2.5778e-07	down
RBP7	-3.65209	6.99288e-10	2.58314e-07	down
IGF1	-3.66262	9.21911e-10	3.29507e-07	down
PLSCR4	-1.49918	9.29185e-10	3.29507e-07	down
TNMD	-6.88656	9.93934e-10	3.45558e-07	down
ANK2	-2.59616	1.32237e-09	4.50904e-07	down
TMEM79	1.73468	1.45227e-09	4.85851e-07	up
PTPRQ	-3.46294	1.66213e-09	5.45762e-07	down
FXYD1	-3.87672	1.75528e-09	5.61759e-07	down
ZNF536	-4.25371	1.77421e-09	5.61759e-07	down
MYOC	-4.85918	1.82244e-09	5.66906e-07	down
FOXD3	-4.08915	1.93011e-09	5.90046e-07	down
THBS4	-3.64599	2.09688e-09	6.30165e-07	down
TACR1	-3.32379	2.37353e-09	7.01417e-07	down
TIMP4	-3.65857	2.93946e-09	8.5442e-07	down
RGS6	-3.42645	3.03674e-09	8.68459e-07	down
PLIN4	-4.77479	3.09371e-09	8.70707e-07	down
SLC7A10	-7.07031	3.57471e-09	9.90363e-07	down
ITGA8	-3.04179	4.19684e-09	1.1278e-06	down
CTNNA3	-3.44616	4.19799e-09	1.1278e-06	down
SHISA3	-3.97159	4.60884e-09	1.21969e-06	down
PPP2R2C	3.82424	5.05804e-09	1.31888e-06	up
OSR1	-2.72537	5.4643e-09	1.40417e-06	down
NRN1	-2.95879	5.58355e-09	1.41385e-06	down
ADAMTS1	-3.16358	5.68286e-09	1.41385e-06	down
FREM1	-2.86856	5.82093e-09	1.41385e-06	down
MAPK10	-2.20371	6.05788e-09	1.45152e-06	down
ADGRB3	-3.10627	6.37421e-09	1.50695e-06	down
PDE1A	-2.22961	6.7524e-09	1.57535e-06	down
FAM107A	-2.88966	7.6668e-09	1.75749e-06	down
GALNT16	-3.17933	7.73132e-09	1.75749e-06	down
CYP1A1	-7.26439	8.35585e-09	1.87541e-06	down
FHL1	-2.72549	8.68293e-09	1.92446e-06	down
HSPB6	-3.1117	9.54696e-09	2.06486e-06	down
NGFR	-3.31364	9.54928e-09	2.06486e-06	down
OSTN	-5.8936	1.03504e-08	2.21113e-06	down
C7	-3.94649	1.08714e-08	2.29476e-06	down
COL14A1	-2.82191	1.11457e-08	2.32499e-06	down
CMTM5	-3.46458	1.2657e-08	2.55136e-06	down
SEMA3G	-2.93512	1.26626e-08	2.55136e-06	down
ADAMTS8	-3.5451	1.59657e-08	3.18077e-06	down
BNC1	-4.70487	1.70755e-08	3.33677e-06	down
HAND1	-4.86518	1.71251e-08	3.33677e-06	down
MAPK8IP2	2.60214	1.91117e-08	3.68337e-06	up
CLEC3B	-2.99095	2.0245e-08	3.81877e-06	down
LYPD3	3.5999	2.23034e-08	4.16276e-06	up
TMEM178A	-2.44271	2.33182e-08	4.30681e-06	down
HRC	-2.99444	2.62409e-08	4.79667e-06	down
PGM5	-2.98736	2.74072e-08	4.95875e-06	down
SRPX	-2.26668	2.91419e-08	5.21934e-06	down
CMYA5	-2.136	3.00667e-08	5.27834e-06	down
KCNMB1	-2.1819	3.14726e-08	5.47098e-06	down
NPR1	-2.48579	3.34497e-08	5.75822e-06	down
NAALAD2	-2.48922	3.45756e-08	5.89481e-06	down
LEP	-5.36555	3.80313e-08	6.42222e-06	down
COL25A1	-3.69698	4.08069e-08	6.82591e-06	down
SFRP5	-4.76635	4.30099e-08	7.03442e-06	down
C1QTNF9	-4.44831	4.32435e-08	7.03442e-06	down
C1orf95	-3.52905	4.62142e-08	7.4493e-06	down
CIDEA	-6.67168	4.72713e-08	7.55106e-06	down
SGCA	-2.73198	4.82791e-08	7.64318e-06	down
ATP1B2	-2.26711	4.98229e-08	7.81778e-06	down
ARHGEF15	-2.18109	5.65438e-08	8.79455e-06	down
EBF1	-2.0712	6.38746e-08	9.76345e-06	down
GHR	-2.72787	6.73078e-08	1.02003e-05	down
C4BPA	4.62176	7.4246e-08	1.11564e-05	up
KCNAB1	-2.02414	7.68592e-08	1.1452e-05	down
NTRK3	-3.23534	8.76923e-08	1.29573e-05	down
THRSP	-5.53408	8.88031e-08	1.3013e-05	down
APOLD1	-3.10975	9.11791e-08	1.32516e-05	down
HDGF	1.03615	9.42111e-08	1.3581e-05	up
ASPA	-2.97544	9.65176e-08	1.38012e-05	down
FNDC5	-2.21885	9.95426e-08	1.41199e-05	down
S1PR1	-2.02602	1.02708e-07	1.44442e-05	down
TMEM255A	-3.09135	1.03858e-07	1.44442e-05	down
RASGEF1C	-2.82599	1.04273e-07	1.44442e-05	down
LIPC	3.11946	1.09672e-07	1.49584e-05	up
PDE2A	-2.44902	1.19626e-07	1.61915e-05	down
EMCN	-2.51684	1.2405e-07	1.66631e-05	down
PCSK2	-4.25259	1.33909e-07	1.77543e-05	down
KANK3	-2.08798	1.34176e-07	1.77543e-05	down
CRISPLD2	-2.15299	1.44637e-07	1.89967e-05	down
HCRTR1	-2.98402	1.54667e-07	2.01647e-05	down
CDON	-1.90375	1.57473e-07	2.0233e-05	down
ZNF676	-2.40086	1.61787e-07	2.06378e-05	down
RASL12	-1.70901	1.70711e-07	2.16205e-05	down
CIDEC	-4.49646	1.72289e-07	2.16657e-05	down
OLFM2	1.91865	1.77847e-07	2.2207e-05	up
AKAP6	-2.29292	1.83204e-07	2.27161e-05	down
CPB1	-4.32029	1.86307e-07	2.29404e-05	down
PLCL1	-1.81073	2.02815e-07	2.48007e-05	down
GPIHBP1	-3.51104	2.07851e-07	2.50013e-05	down
RBMS3	-1.85365	2.08685e-07	2.50013e-05	down
ADCY4	-1.98648	2.10655e-07	2.50679e-05	down
C1QTNF4	-2.58114	2.12185e-07	2.50817e-05	down
NFIB	-1.0967	2.15584e-07	2.53147e-05	down
PYGM	-2.42101	2.21732e-07	2.58338e-05	down
SCN7A	-3.77423	2.22919e-07	2.58338e-05	down
ADAM33	-2.65291	2.25252e-07	2.59346e-05	down
FBLN5	-2.41227	2.27438e-07	2.60175e-05	down
C10orf82	-4.75933	2.34855e-07	2.66196e-05	down
CERS1	-2.59372	2.35705e-07	2.66196e-05	down
SLIT3	-2.63989	2.40511e-07	2.69905e-05	down
ZNF442	-1.26838	2.49697e-07	2.76711e-05	down
CELSR1	1.43978	2.64814e-07	2.91059e-05	up
SLC5A4	-2.50524	2.66848e-07	2.91059e-05	down
FOXI2	-3.14962	2.67568e-07	2.91059e-05	down
GRASP	-2.10189	2.70741e-07	2.92714e-05	down
RAB9B	-2.12091	2.77265e-07	2.9795e-05	down
NGF	-2.74496	2.80179e-07	2.99268e-05	down
SYNPO2	-2.80092	2.88956e-07	3.06795e-05	down
ZFP2	-1.82194	2.92264e-07	3.0846e-05	down
GLP2R	-3.68859	3.03273e-07	3.18185e-05	down
RGMA	-2.60127	3.07266e-07	3.20479e-05	down
IL17B	-2.414	3.12301e-07	3.23825e-05	down
OGN	-3.62003	3.24176e-07	3.33527e-05	down
LYVE1	-2.91837	3.25929e-07	3.33527e-05	down
SORCS1	-3.77921	3.27301e-07	3.33527e-05	down
NPY	-3.99238	3.34746e-07	3.39165e-05	down
ANGPT4	-3.61085	3.65745e-07	3.68467e-05	down
BMP6	-2.27628	3.82881e-07	3.80074e-05	down
ABCA9	-2.77855	3.83053e-07	3.80074e-05	down
PDZD4	-1.97461	3.83696e-07	3.80074e-05	down
PTPN5	-2.9866	3.87043e-07	3.81259e-05	down
ACKR1	-3.24035	3.9858e-07	3.86498e-05	down
SLC22A2	-3.37178	3.98901e-07	3.86498e-05	down
PRSS35	-2.36757	4.04774e-07	3.88943e-05	down
TEK	-1.90719	4.05812e-07	3.88943e-05	down
VIPR2	-2.74184	4.23689e-07	4.03894e-05	down
LHX6	-2.1743	4.30463e-07	4.08157e-05	down
KCNMA1	-2.28155	4.40321e-07	4.13525e-05	down
ERG	-1.84728	4.40789e-07	4.13525e-05	down
CALCRL	-1.77638	4.44871e-07	4.15158e-05	down
SPARCL1	-2.25115	4.53771e-07	4.21246e-05	down
SHC4	-2.65389	4.56913e-07	4.21955e-05	down
GNG11	-1.71994	4.74846e-07	4.36243e-05	down
MAS1L	-3.41444	4.78489e-07	4.37324e-05	down
MYOZ1	-3.03909	4.86168e-07	4.42064e-05	down
LRRC7	-2.05134	4.93766e-07	4.46682e-05	down
NRXN3	-2.35701	5.06029e-07	4.5392e-05	down
GFRA3	-3.30239	5.06887e-07	4.5392e-05	down
CAB39L	-1.73672	5.17355e-07	4.60966e-05	down
SLC26A7	-3.49363	5.22951e-07	4.63623e-05	down
RAMP2	-1.92123	5.59374e-07	4.91003e-05	down
CNN1	-2.52729	6.06205e-07	5.29489e-05	down
GJB2	3.47612	6.11667e-07	5.31641e-05	up
STEAP4	-2.09591	6.56173e-07	5.65532e-05	down
SH3D19	-1.35471	6.57039e-07	5.65532e-05	down
DMD	-2.21684	6.61681e-07	5.66776e-05	down
MEOX1	-2.47361	6.73695e-07	5.74292e-05	down
AOC3	-1.98535	6.96394e-07	5.87988e-05	down
BMPER	-2.20825	7.05127e-07	5.89753e-05	down
PRG4	-3.10784	7.05136e-07	5.89753e-05	down
ADGRL3	-2.38682	7.32678e-07	6.09911e-05	down
ART4	-2.78556	7.44232e-07	6.16635e-05	down
ABCA6	-2.26304	7.87263e-07	6.4327e-05	down
CABP1	-2.03267	8.17979e-07	6.62897e-05	down
PPP1R14A	-2.22047	8.1876e-07	6.62897e-05	down
ACTG2	-2.81074	8.48122e-07	6.83548e-05	down
ASB2	-2.09948	8.81758e-07	7.07441e-05	down
MAMDC2	-2.62746	8.98098e-07	7.1621e-05	down
WBSCR17	-2.19734	9.00766e-07	7.1621e-05	down
ABCA8	-2.73895	9.22344e-07	7.30093e-05	down
ZNF331	-1.81676	9.31862e-07	7.31099e-05	down
GPRIN1	2.17297	1.03711e-06	8.03618e-05	up
SMCO3	-2.62452	1.03789e-06	8.03618e-05	down
ANGPTL1	-2.48992	1.04369e-06	8.04592e-05	down
NIPSNAP3B	-1.90543	1.05318e-06	8.08395e-05	down
CD34	-1.9236	1.07974e-06	8.22966e-05	down
CCM2L	-1.91614	1.08144e-06	8.22966e-05	down
SLC2A4	-2.63782	1.09585e-06	8.30364e-05	down
INMT	-2.24137	1.10986e-06	8.37404e-05	down
CECR2	-2.57619	1.12857e-06	8.42732e-05	down
DHH	-2.78681	1.12975e-06	8.42732e-05	down
SYNE3	-1.61139	1.13118e-06	8.42732e-05	down
KCNB1	-3.22168	1.14816e-06	8.518e-05	down
PEAR1	-1.62542	1.15819e-06	8.55658e-05	down
FZD4	-1.8434	1.16662e-06	8.5569e-05	down
PPP1R1A	-3.89925	1.16788e-06	8.5569e-05	down
MYO19	1.25535	1.20954e-06	8.82565e-05	up
ECSCR	-1.80297	1.21477e-06	8.82752e-05	down
SHOX2	3.31318	1.23184e-06	8.88494e-05	up
TAL1	-1.98864	1.2327e-06	8.88494e-05	down
SORBS1	-1.98496	1.26082e-06	9.01433e-05	down
WISP2	-2.88785	1.27533e-06	9.06782e-05	down
FAM110D	-2.35811	1.27853e-06	9.06782e-05	down
CLDN6	5.9586	1.28714e-06	9.09257e-05	up
BMX	-2.47503	1.3197e-06	9.28554e-05	down
ANO2	-2.38879	1.33347e-06	9.34533e-05	down
ARHGAP6	-1.70769	1.35602e-06	9.46601e-05	down
TGFBR3	-1.86239	1.3745e-06	9.52118e-05	down
ACTC1	-3.18475	1.37467e-06	9.52118e-05	down
ELN	-2.57958	1.39422e-06	9.61905e-05	down
PTGIS	-2.2121	1.42412e-06	9.78721e-05	down
ZCCHC24	-1.6739	1.42996e-06	9.7894e-05	down
MYCT1	-2.07135	1.49925e-06	0.00010218	down
MS4A4E	-2.36265	1.50409e-06	0.00010218	down
EGR3	-3.47762	1.54104e-06	0.000104291	down
SPG20	-1.4752	1.59674e-06	0.000107241	down
PREX2	-1.92245	1.63711e-06	0.000109538	down
ADAMTSL5	1.51659	1.65415e-06	0.000110262	up
BTNL9	-3.3858	1.69407e-06	0.0001125	down
KCNK3	-2.22351	1.74503e-06	0.000115452	down
NLGN4X	-1.93304	1.75779e-06	0.000115855	down
CYP1B1	-1.94435	1.76418e-06	0.000115855	down
FAIM2	-2.71741	1.77746e-06	0.000116295	down
ATOH8	-2.23034	1.80776e-06	0.000116986	down
MTURN	-1.66824	1.88417e-06	0.000120842	down
RNF112	-1.77311	1.88739e-06	0.000120842	down
TENM1	-2.61377	1.89169e-06	0.000120842	down
GSTM2	-1.71142	1.90015e-06	0.000120842	down
LSMEM2	-3.09597	1.90146e-06	0.000120842	down
ADH1B	-3.59728	1.92314e-06	0.000121428	down
DCLK1	-2.29587	1.93087e-06	0.000121428	down
NEURL1B	-1.60101	1.93124e-06	0.000121428	down
RGS7BP	-2.77841	1.9519e-06	0.000122294	down
MORN5	-3.32175	2.09683e-06	0.000130452	down
TMEM63C	3.2205	2.10499e-06	0.000130502	up
SYNM	-2.10532	2.11954e-06	0.000130946	down
GADD45B	-2.01669	2.14716e-06	0.000132192	down
DMPK	-1.4145	2.18728e-06	0.000134196	down
CASQ2	-3.17356	2.21995e-06	0.000135731	down
RGS22	-2.42397	2.25244e-06	0.000136788	down
CRHBP	-3.28724	2.25982e-06	0.000136788	down
ANGPTL5	-3.61224	2.26038e-06	0.000136788	down
MMRN2	-1.73306	2.27692e-06	0.00013732	down
ZNF582	-1.11209	2.41521e-06	0.000145167	down
COL9A3	-1.95244	2.44349e-06	0.000145954	down
CYYR1	-1.8279	2.44881e-06	0.000145954	down
CDH19	-3.25475	2.45301e-06	0.000145954	down
CTSG	-3.17506	2.46936e-06	0.000146436	down
SUSD4	2.13566	2.58033e-06	0.000151999	up
MEF2C	-1.25451	2.61751e-06	0.000153679	down
RSPO3	-2.65351	2.63347e-06	0.00015403	down
HEPACAM	-4.93736	2.64478e-06	0.00015403	down
PCDH9	-2.24537	2.64955e-06	0.00015403	down
C2CD4A	3.23386	2.67927e-06	0.000155024	up
PPP1R12B	-1.83209	2.68414e-06	0.000155024	down
CDO1	-2.42947	2.73027e-06	0.000156665	down
KCNJ5	-2.57407	2.73905e-06	0.000156665	down
CARD14	1.86983	2.78041e-06	0.000158519	up
SUSD5	-2.31452	2.92401e-06	0.000166172	down
SCN4B	-2.53683	2.93659e-06	0.000166354	down
PIRT	-4.65107	2.98643e-06	0.000168103	down
CCDC69	-1.4644	2.99845e-06	0.000168245	down
SCN11A	-3.22473	3.12317e-06	0.000174691	down
ABCC9	-2.00118	3.16921e-06	0.000176245	down
FAM13C	-2.07312	3.17084e-06	0.000176245	down
LRFN5	-2.62329	3.1834e-06	0.00017639	down
MCF2	-3.95844	3.24344e-06	0.000178601	down
NUDT5	1.0911	3.27391e-06	0.00017972	up
MYO3B	2.37383	3.33434e-06	0.000182473	up
NAP1L5	-1.67302	3.44781e-06	0.000187318	down
LIFR	-1.97784	3.47342e-06	0.000187766	down
AKAP12	-2.0351	3.50953e-06	0.000189141	down
DFNB31	1.05274	3.53725e-06	0.000189483	up
PLXNA4	-2.29678	3.62305e-06	0.000192914	down
NFATC1	-1.47102	3.69956e-06	0.000196398	down
LEPR	-1.89259	3.75482e-06	0.000198628	down
MMP27	-4.43957	3.76397e-06	0.000198628	down
FAXDC2	-1.78173	3.79678e-06	0.000199765	down
FILIP1	-1.95334	3.82713e-06	0.000200724	down
SFTPA2	3.47388	3.85883e-06	0.000201238	up
IL33	-2.25319	4.05422e-06	0.000209579	down
ANGPTL3	2.86418	4.09498e-06	0.00021107	up
PRIMA1	-3.18041	4.12865e-06	0.000211793	down
AIF1L	-2.39274	4.1329e-06	0.000211793	down
ITGA9	-1.75595	4.21878e-06	0.000214696	down
CA12	2.78422	4.22136e-06	0.000214696	up
KIAA1683	-1.93811	4.22587e-06	0.000214696	down
TMEM252	-2.90931	4.26523e-06	0.000216077	down
LGR5	3.48135	4.34852e-06	0.000219668	up
KLF9	-1.45814	4.37002e-06	0.000220128	down
FAM162B	-1.71229	4.43052e-06	0.000222543	down
KLRG1	-1.56823	4.45492e-06	0.000223136	down
POPDC2	-2.15093	4.51699e-06	0.000224974	down
SLC5A7	-4.33353	4.58676e-06	0.00022773	down
CCNJL	1.84014	4.59801e-06	0.00022773	up
HAS3	2.52661	4.68027e-06	0.000231158	up
LYPD1	3.25167	4.76212e-06	0.000234548	up
SPRY1	-1.75637	4.97007e-06	0.000243437	down
RHOJ	-1.49448	5.08422e-06	0.000248342	down
MYOCD	-2.55642	5.1812e-06	0.000252384	down
EPB42	-3.16037	5.23171e-06	0.000254147	down
FRMPD4	-4.3889	5.26688e-06	0.000254456	down
MAN1C1	-1.50303	5.27344e-06	0.000254456	down
PCDHGA10	1.51472	5.28113e-06	0.000254456	up
SELE	-4.02385	5.29954e-06	0.000254651	down
KREMEN2	2.71386	5.48831e-06	0.000262917	up
SDPR	-2.28461	5.50122e-06	0.000262917	down
ADHFE1	-1.86757	5.57944e-06	0.000265209	down
TCEAL6	-5.06787	5.59406e-06	0.000265209	down
SPTB	-1.87107	5.61918e-06	0.00026569	down
LMAN2	1.1286	5.71881e-06	0.000269681	up
ERBB2	2.18123	5.79497e-06	0.000272548	up
BNIPL	2.40665	5.83047e-06	0.000273492	up
GIMAP1	-1.46134	5.85916e-06	0.000273938	down
SLC35F1	-2.47791	5.90052e-06	0.000273938	down
LPL	-3.31838	5.90177e-06	0.000273938	down
FIGF	-2.68623	6.05867e-06	0.000279756	down
NR2F1	-1.58532	6.09128e-06	0.000280415	down
PRRT4	-3.17001	6.10456e-06	0.000280415	down
C4orf32	-1.40996	6.23278e-06	0.000284829	down
SMAD9	-1.72898	6.33037e-06	0.000288544	down
RNF125	-1.46296	6.38184e-06	0.000289407	down
TCEAL5	-2.90577	6.38195e-06	0.000289407	down
LIMS2	-1.67557	6.5137e-06	0.000294629	down
ATF5	1.84675	6.55725e-06	0.000294694	up
SOX17	-2.13944	6.57238e-06	0.000294694	down
RASIP1	-1.61386	6.68939e-06	0.000297832	down
HAPLN1	3.81787	6.69441e-06	0.000297832	up
FHL5	-2.73998	6.70211e-06	0.000297832	down
C16orf89	-3.16495	6.82921e-06	0.000302722	down
SHANK3	-1.59767	6.89295e-06	0.000304785	down
PYY	4.32593	7.07814e-06	0.000312195	up
ARHGAP15	-1.33148	7.27379e-06	0.000319237	down
CDC42EP2	-1.10048	7.34425e-06	0.000321533	down
OPN3	1.13479	7.45464e-06	0.000325562	up
PI15	-3.32854	7.4775e-06	0.000325758	down
MRGPRX2	-4.1832	7.54238e-06	0.000327779	down
RASSF2	-1.42356	7.58472e-06	0.000328813	down
SYN2	-2.66267	7.71814e-06	0.000332962	down
BDKRB1	-2.07672	7.73675e-06	0.000332962	down
TMEM106C	1.3902	7.83235e-06	0.00033626	up
FAM198A	-2.24678	7.94201e-06	0.00034004	down
PAPPA2	-3.88886	8.01931e-06	0.000340577	down
SNAP25	-1.82378	8.02893e-06	0.000340577	down
DNASE1L3	-2.56749	8.08379e-06	0.000341673	down
TMEM132C	-3.35173	8.09333e-06	0.000341673	down
FAM184A	-1.60122	8.13319e-06	0.000341903	down
LRRN3	-2.00227	8.15661e-06	0.000341903	down
SELP	-2.28219	8.23794e-06	0.000344497	down
ADGRG4	-4.74118	8.29083e-06	0.000345894	down
KRT1	3.96282	8.34897e-06	0.000347501	up
SYT4	-3.94328	8.40829e-06	0.000348098	down
TCF15	-2.6146	8.64078e-06	0.000355475	down
TSPYL2	-1.33255	8.7494e-06	0.00035911	down
TSKS	-2.03367	8.80453e-06	0.000360168	down
TINAGL1	-1.10256	8.8158e-06	0.000360168	down
LGI3	-3.11588	8.86481e-06	0.000361338	down
MYH11	-2.63414	9.03592e-06	0.000367468	down
AADACL4	-4.48979	9.33617e-06	0.000378809	down
FP325317.1	-4.27197	9.69354e-06	0.000388879	down
CDKN1C	-1.73572	9.7201e-06	0.000388879	down
DPEP2	-2.00651	9.73608e-06	0.000388879	down
LRRC61	1.28254	1.02066e-05	0.00040486	up
TUBA4A	1.0608	1.05043e-05	0.000413835	up
NR4A3	-3.71561	1.05362e-05	0.000413835	down
C10orf128	-1.17482	1.06407e-05	0.00041649	down
PECAM1	-1.52737	1.08408e-05	0.000421154	down
IGSF10	-3.03881	1.08433e-05	0.000421154	down
IL13	-5.81712	1.08549e-05	0.000421154	down
OMG	-2.52779	1.11219e-05	0.000430573	down
ADGRA1	5.41345	1.12372e-05	0.00043409	up
CASP14	10.2756	1.15381e-05	0.000441863	up
GPR162	-1.49172	1.16971e-05	0.000446985	down
CDX1	3.24361	1.1817e-05	0.000450595	up
EGFL7	-1.61402	1.20744e-05	0.00045857	down
HRASLS5	-2.84825	1.20778e-05	0.00045857	down
FAM129A	-1.45963	1.21477e-05	0.000460236	down
TMPRSS13	2.07221	1.22065e-05	0.000460907	up
FAM84A	2.03152	1.22174e-05	0.000460907	up
WNK4	3.1988	1.23293e-05	0.000464144	up
APLNR	-1.90804	1.26763e-05	0.000476192	down
ITIH3	-2.16973	1.27241e-05	0.00047698	down
CDH5	-1.64865	1.27582e-05	0.000477247	down
ADGRD1	-2.10859	1.30062e-05	0.000484482	down
RP11-795F19.5	-1.7422	1.3166e-05	0.000488383	down
SYT15	-1.85332	1.32097e-05	0.000488979	down
LMOD1	-2.09051	1.32767e-05	0.000490434	down
KLHL33	-2.29247	1.36519e-05	0.000501192	down
A2ML1	4.78886	1.3653e-05	0.000501192	up
TCF21	-1.85021	1.369e-05	0.000501192	down
FXYD6	-1.54003	1.37361e-05	0.000501192	down
CNRIP1	-1.56864	1.37375e-05	0.000501192	down
PTH1R	-1.80197	1.39478e-05	0.000506779	down
EFNA4	1.0881	1.40018e-05	0.000507701	up
PTCHD1	-2.96605	1.4132e-05	0.000511375	down
LIPE	-2.6274	1.42625e-05	0.000515046	down
MYL9	-1.60319	1.44125e-05	0.000519408	down
SH3BGR	-1.50585	1.45049e-05	0.000521677	down
CACNB2	-1.41631	1.45972e-05	0.000523932	down
TPO	-2.67473	1.51034e-05	0.000537749	down
CLDN5	-2.03308	1.51034e-05	0.000537749	down
PKHD1L1	-2.71796	1.51583e-05	0.00053862	down
FAT4	-1.73053	1.53113e-05	0.00054297	down
DLC1	-1.77192	1.54448e-05	0.00054552	down
HAL	2.83107	1.56098e-05	0.000550253	up
PPP1R16B	-1.70309	1.6082e-05	0.000565773	down
ATP1A2	-3.05197	1.61392e-05	0.000566662	down
PTGER3	-2.43226	1.62853e-05	0.000570595	down
ROBO4	-1.54903	1.63156e-05	0.000570595	down
PKM	1.09606	1.63786e-05	0.000571672	up
CMA1	-3.25379	1.65294e-05	0.00057467	down
UNC45B	-3.20002	1.66294e-05	0.000577019	down
KL	-1.93427	1.67239e-05	0.000578966	down
ADRA1D	-2.1664	1.67509e-05	0.000578966	down
GNG2	-1.1463	1.70625e-05	0.000587446	down
TSPAN2	-1.69554	1.71312e-05	0.000588669	down
NES	-1.26721	1.71747e-05	0.000589021	down
PTGER1	-2.03246	1.72564e-05	0.000590683	down
F8	-1.86184	1.74626e-05	0.000596587	down
MRGPRF	-1.71342	1.77674e-05	0.000605835	down
GSN	-1.39545	1.80465e-05	0.00061417	down
FMO2	-2.15315	1.81315e-05	0.000615881	down
HSPA12B	-1.69683	1.83243e-05	0.000620281	down
SLC24A4	-1.56252	1.8331e-05	0.000620281	down
CERS2	1.37911	1.84338e-05	0.00062257	up
LGALS12	-3.26964	1.85448e-05	0.000625129	down
LDLRAD2	-1.62463	1.86003e-05	0.000625811	down
KLF2	-1.93002	1.86426e-05	0.000626045	down
CLEC1A	-1.67204	1.89615e-05	0.000633158	down
KANK2	-1.29118	1.90357e-05	0.000634439	down
C1QTNF2	-1.69013	1.91057e-05	0.000635577	down
JAM2	-1.92468	1.94509e-05	0.000645226	down
TDRKH	1.21138	1.94685e-05	0.000645226	up
SETBP1	-1.27711	1.95499e-05	0.000646714	down
ASTN1	-2.94787	1.96282e-05	0.000648095	down
TWIST2	-1.99504	1.99559e-05	0.000656471	down
SOCS2	-1.51485	2.00235e-05	0.000657474	down
RASGEF1A	1.26547	2.01377e-05	0.000660004	up
ACSM5	-2.91956	2.03581e-05	0.000665996	down
RASGRP2	-1.49488	2.0448e-05	0.000667704	down
ZBED6CL	1.43503	2.04946e-05	0.000667996	up
GPRASP1	-1.65891	2.05557e-05	0.000668759	down
CNGB1	3.99329	2.06345e-05	0.000670094	up
HAND2	-1.94479	2.126e-05	0.000687886	down
LOXL2	2.12058	2.18763e-05	0.000705251	up
DIO3	-2.25694	2.23678e-05	0.000719787	down
ROR1	-1.54339	2.27437e-05	0.00073056	down
APOC1	2.30754	2.29911e-05	0.00073445	up
COX7A1	-1.60676	2.30187e-05	0.00073445	down
GOLGA7B	2.14607	2.32688e-05	0.000740717	up
WNT10B	-1.61605	2.33753e-05	0.000742772	down
CA4	-3.71866	2.35286e-05	0.000746307	down
RADIL	-1.64346	2.3861e-05	0.000754152	down
ST8SIA2	3.71261	2.40874e-05	0.000759627	up
GNA14	-1.66486	2.41199e-05	0.000759627	down
HDAC4	-1.10414	2.43904e-05	0.000766785	down
MCM2	1.30523	2.44507e-05	0.000767318	up
MTL5	1.50928	2.47269e-05	0.000773251	up
ITIH5	-2.00481	2.48219e-05	0.000773681	down
SRCIN1	1.83899	2.52877e-05	0.000783873	up
MAS1	-4.1913	2.54646e-05	0.000786609	down
RBM20	-1.93805	2.59195e-05	0.000799266	down
EFEMP1	-1.8444	2.60073e-05	0.000800581	down
UGDH	1.40479	2.63985e-05	0.000809813	up
LCN10	-3.09679	2.65833e-05	0.000814073	down
TNXB	-2.14893	2.70856e-05	0.0008266	down
MCTP1	-1.61887	2.74966e-05	0.000833908	down
CLCA2	4.91473	2.78476e-05	0.000841169	up
CXorf36	-1.62039	2.79083e-05	0.000841568	down
SLC13A1	-6.05052	2.82714e-05	0.00085107	down
CLGN	3.17243	2.87658e-05	0.000864484	up
FGD5	-1.25145	2.88726e-05	0.000866226	down
PLOD3	1.03357	2.89631e-05	0.000867474	up
CXCL12	-1.82026	2.91919e-05	0.000872854	down
FAM69B	-1.41246	2.98113e-05	0.000886887	down
NRG4	3.03867	2.99324e-05	0.000888997	up
PEG10	2.31428	3.05563e-05	0.000906011	up
ALK	-2.56738	3.06655e-05	0.000906217	down
PHYHIP	-1.76524	3.07392e-05	0.000906884	down
PNPLA7	-1.85831	3.09679e-05	0.000910806	down
PALM	-1.85854	3.09749e-05	0.000910806	down
F7	2.59587	3.11707e-05	0.000915046	up
SLC26A3	-5.97483	3.18844e-05	0.000928311	down
ZNF385D	-2.23009	3.20303e-05	0.000931033	down
GALR1	-3.80751	3.21619e-05	0.000932818	down
DEFB124	-2.86803	3.2197e-05	0.000932818	down
EPM2A	-1.10749	3.23408e-05	0.000935268	down
PHOX2B	-4.4094	3.2387e-05	0.000935268	down
ACACB	-1.69101	3.27895e-05	0.000945351	down
STARD9	-1.41459	3.3021e-05	0.00095048	down
ID4	-2.07904	3.31774e-05	0.000951202	down
SCN2B	-2.77556	3.31866e-05	0.000951202	down
ST6GALNAC6	-1.02356	3.3207e-05	0.000951202	down
NRXN2	-1.64136	3.3473e-05	0.000957275	down
MROH8	-1.02957	3.38968e-05	0.000967832	down
PCP4L1	-2.48399	3.39903e-05	0.000968943	down
CCL14	-2.88519	3.45775e-05	0.00098258	down
HSPB7	-2.01868	3.52591e-05	0.000998687	down
MAP7D3	-1.37183	3.55628e-05	0.00100297	down
OXCT1	-1.18438	3.55798e-05	0.00100297	down
AKR1C1	2.62239	3.61017e-05	0.00101606	up
LGALS7	4.38355	3.66962e-05	0.00103003	up
FGF2	-1.58918	3.67143e-05	0.00103003	down
WFIKKN2	-2.35118	3.69737e-05	0.00103567	down
CENPH	1.06054	3.71914e-05	0.00103849	up
RASD1	-2.19313	3.74664e-05	0.00104447	down
FOXC1	-1.37905	3.75235e-05	0.00104447	down
PDE1B	-1.5255	3.77471e-05	0.00104905	down
SMOC2	-1.9355	3.78789e-05	0.00105107	down
FLNC	-1.91011	3.83288e-05	0.00106189	down
SVEP1	-2.0017	3.87295e-05	0.00106807	down
GSTM5	-2.29205	3.87327e-05	0.00106807	down
ABCA12	3.276	3.88684e-05	0.00106918	up
COL22A1	2.09972	3.89798e-05	0.00106918	up
RP11-407P15.2	-5.31954	3.9036e-05	0.00106918	down
NFKBID	-1.57089	3.90743e-05	0.00106918	down
EFNA5	1.02654	3.97268e-05	0.00108369	up
TSACC	2.12448	4.0333e-05	0.00109649	up
IL17RD	-1.44821	4.03816e-05	0.00109649	down
RNF122	-1.63521	4.0532e-05	0.00109889	down
GEM	-1.6354	4.09573e-05	0.00110784	down
ADRA2B	-1.99687	4.0987e-05	0.00110784	down
CILP	-2.69652	4.10519e-05	0.0011079	down
FAM150B	-2.83945	4.19365e-05	0.00112663	down
ENDOU	-2.22821	4.21648e-05	0.00113105	down
AJAP1	-2.23468	4.2412e-05	0.00113165	down
SOX11	3.92267	4.24426e-05	0.00113165	up
GUCY2C	2.11699	4.29063e-05	0.00114059	up
FOXF1	-1.59191	4.30511e-05	0.00114272	down
ADRA1A	-2.87327	4.36441e-05	0.00115431	down
WNT9B	-3.2217	4.62003e-05	0.0012154	down
ATG9B	1.77602	4.65453e-05	0.00122225	up
PER1	-1.59503	4.65988e-05	0.00122225	down
BVES	-1.56494	4.71691e-05	0.00123149	down
LMO3	-2.50176	4.72213e-05	0.00123149	down
PODN	-1.85895	4.75425e-05	0.00123785	down
ARHGEF26	-1.76906	4.7902e-05	0.00124356	down
ZBTB47	-1.14302	4.80329e-05	0.00124389	down
GARNL3	-1.11738	4.8055e-05	0.00124389	down
DPT	-2.43318	4.86424e-05	0.00125537	down
FGFBP2	-2.21109	4.8689e-05	0.00125537	down
PXDNL	2.07116	4.89311e-05	0.00125921	up
IGSF11	-1.99135	4.99209e-05	0.00128097	down
ADCYAP1R1	-2.73943	5.10002e-05	0.00130488	down
RAI2	-1.30869	5.12587e-05	0.00130772	down
TRPM3	-2.10869	5.16787e-05	0.00131151	down
CAPN11	-1.83075	5.16951e-05	0.00131151	down
SLC24A2	3.94487	5.17031e-05	0.00131151	up
IL32	1.30143	5.27065e-05	0.00132971	up
PTPRN	2.97836	5.27205e-05	0.00132971	up
P4HB	1.08546	5.3076e-05	0.00133678	up
SNAP91	-2.51955	5.32758e-05	0.0013399	down
NFIX	-1.17303	5.33772e-05	0.00134055	down
C11orf96	-1.98235	5.43803e-05	0.00136296	down
ADH1A	-2.80944	5.44233e-05	0.00136296	down
CCDC3	-1.88139	5.46442e-05	0.00136657	down
CCDC146	-1.51888	5.47489e-05	0.00136726	down
RSPO2	-2.67092	5.58595e-05	0.00138912	down
WNT5A	1.78409	5.60485e-05	0.00139187	up
COX4I2	-1.57706	5.6427e-05	0.00139931	down
CTSA	1.21523	5.66998e-05	0.00140411	up
DLK1	-4.10743	5.81296e-05	0.00143551	down
ARHGAP20	-1.70019	5.83716e-05	0.00143948	down
HS6ST3	-3.05096	5.86143e-05	0.00144346	down
NFATC4	-1.13841	5.96895e-05	0.00146384	down
ADAMTS18	-2.96936	6.00345e-05	0.00147027	down
LGALS3BP	1.0992	6.02158e-05	0.00147267	up
SLC18A3	-4.17228	6.17865e-05	0.00150629	down
CEP72	1.26097	6.1793e-05	0.00150629	up
ADAMTSL3	-1.96227	6.19242e-05	0.00150629	down
CPEB1	-1.96695	6.19303e-05	0.00150629	down
AVPR2	-2.26853	6.21319e-05	0.0015077	down
CACNB4	-1.95378	6.22402e-05	0.0015077	down
LMO2	-1.05698	6.23283e-05	0.0015077	down
ABCD2	-1.90081	6.25014e-05	0.00150983	down
MEX3A	1.71721	6.28397e-05	0.00151593	up
NOVA2	-1.33628	6.3016e-05	0.00151812	down
CLEC14A	-1.51094	6.33408e-05	0.00152388	down
LDB2	-1.42462	6.35336e-05	0.00152644	down
FAM43B	-1.85312	6.38201e-05	0.00153125	down
ALDOC	1.12207	6.41836e-05	0.00153637	up
ZDBF2	-1.1728	6.42311e-05	0.00153637	down
PPP5D1	-1.36753	6.71674e-05	0.00160073	down
RYR3	-1.52822	6.77202e-05	0.00161174	down
CD302	-1.38249	6.81162e-05	0.00161899	down
RAMP3	-1.55616	6.92844e-05	0.00163939	down
DLX4	2.79799	7.07397e-05	0.00166351	up
PLA2G4E	4.66936	7.10641e-05	0.00166892	up
SBK1	2.2102	7.11627e-05	0.00166903	up
MEIS1	-1.19048	7.1423e-05	0.00167292	down
EMILIN3	-2.22497	7.16424e-05	0.00167585	down
TIE1	-1.58151	7.18823e-05	0.0016788	down
HDC	-1.61316	7.19579e-05	0.0016788	down
GNAO1	-1.59708	7.2159e-05	0.00167911	down
NAP1L2	-1.76774	7.24735e-05	0.00168418	down
NHSL2	-1.39931	7.26742e-05	0.00168663	down
ATP5B	1.20911	7.48084e-05	0.00171817	up
PLVAP	-1.20247	7.48563e-05	0.00171817	down
C1orf127	-2.19348	7.5002e-05	0.00171817	down
LHFP	-1.38277	7.55852e-05	0.00172746	down
DSG3	4.34506	7.56028e-05	0.00172746	up
GDF10	-2.61902	7.57702e-05	0.00172906	down
PDSS1	1.48807	7.60307e-05	0.00173176	up
USHBP1	-1.54195	7.68248e-05	0.00174415	down
VWC2	-2.62332	7.71212e-05	0.00174743	down
DTL	1.41002	7.77447e-05	0.00175828	up
DHRS13	1.07693	7.79186e-05	0.00175997	up
GPC2	1.51915	7.81442e-05	0.00176282	up
RBM11	-2.27065	7.82482e-05	0.00176292	down
COL4A6	-2.25958	7.97986e-05	0.00179329	down
MYB	1.90462	8.00054e-05	0.00179567	up
LRRN4CL	-1.76647	8.02585e-05	0.00179907	down
DIXDC1	-1.20201	8.05587e-05	0.00180352	down
ANKRD55	-1.56616	8.10402e-05	0.00181201	down
BOC	-2.02666	8.28852e-05	0.0018486	down
ZNF781	-1.6298	8.32829e-05	0.00185514	down
KCNT2	-1.4841	8.41834e-05	0.00187284	down
SLC7A2	-1.23987	8.43545e-05	0.0018743	down
KCTD16	-2.34324	8.51135e-05	0.00188408	down
LGMN	-1.24641	8.57704e-05	0.00189389	down
DUSP26	-2.31053	8.63939e-05	0.00189945	down
LRRC10B	-2.27196	8.64177e-05	0.00189945	down
ADAMTS9	-1.37466	8.64693e-05	0.00189945	down
FGL2	-1.20469	8.65229e-05	0.00189945	down
C2orf82	2.35625	8.67083e-05	0.0019004	up
PDGFD	-1.62363	8.82113e-05	0.00192598	down
CPED1	-1.73538	8.83098e-05	0.00192598	down
RBFOX1	-3.79866	8.84208e-05	0.00192603	down
N4BP2L1	-1.06816	8.9629e-05	0.00194756	down
KCNMB4	2.04164	9.02347e-05	0.00195594	up
NXPH3	-1.71364	9.02351e-05	0.00195594	down
NOS1	-2.70243	9.04743e-05	0.00195873	down
GPR17	-1.99871	9.27025e-05	0.00199964	down
FOLR1	3.03093	9.31491e-05	0.00200684	up
MAP1LC3C	-2.03608	9.45073e-05	0.00203186	down
FGFRL1	1.22594	9.454e-05	0.00203186	up
ADAMTS10	-1.20025	9.48898e-05	0.0020364	down
BPGM	1.00674	9.49806e-05	0.0020364	up
SLC8A1	-1.34058	9.51863e-05	0.00203674	down
CHAF1B	1.11166	9.79058e-05	0.00209153	up
TRIB3	1.91449	9.86332e-05	0.00210321	up
TUBA4B	3.12953	9.86897e-05	0.00210321	up
ELAVL2	2.78664	9.91731e-05	0.00210558	up
ELANE	-2.2073	9.93673e-05	0.00210558	down
ABC7-42404400C24.1	-2.06322	9.9723e-05	0.00210971	down
MFAP4	-1.91293	9.98277e-05	0.00210971	down
TSPAN7	-1.84192	0.000100043	0.00211175	down
NRIP2	-1.24888	0.000100379	0.00211398	down
MUC21	-5.08117	0.000100645	0.00211689	down
SASH1	-1.3085	0.000102796	0.00215701	down
SOX7	-1.72634	0.000103826	0.00217606	down
GPR20	-1.80361	0.00010492	0.00219539	down
CORT	-1.67544	0.00010512	0.00219539	down
IGFBP4	-1.38701	0.000105448	0.00219964	down
MEDAG	-2.18041	0.000106068	0.00220828	down
CCDC178	-2.59126	0.000106111	0.00220828	down
TBX2	-1.06103	0.00010871	0.00225707	down
ICA1L	-1.24632	0.000110746	0.00229129	down
NEXN	-1.61576	0.000111819	0.00231079	down
AMZ1	2.27028	0.000112358	0.00231924	up
PLA2G5	-1.73458	0.000113183	0.002329	down
HTR2A	-2.43766	0.000113225	0.002329	down
DES	-2.85421	0.000115323	0.00236666	down
EPAS1	-1.16753	0.000115829	0.00237156	down
DACT3	-1.52878	0.000116394	0.00237763	down
KCTD12	-1.2692	0.000116655	0.00238022	down
CNTN2	-2.62525	0.000117407	0.00239281	down
ZNF98	-2.4291	0.000118659	0.00241278	down
ACTN2	-2.03395	0.000119895	0.00243158	down
GALNTL6	2.45668	0.000120119	0.00243158	up
PANX2	1.75075	0.000120131	0.00243158	up
GIMAP8	-1.29398	0.00012029	0.00243158	down
NLGN3	-1.59303	0.000122699	0.00246386	down
NMUR1	-1.80883	0.000124622	0.00249399	down
ARHGEF19	1.15745	0.000125486	0.00250845	up
GREM2	-2.96358	0.000125649	0.00250887	down
NOS3	-1.11134	0.000126225	0.00251754	down
SFRP1	-2.4631	0.00012839	0.00255013	down
C2orf71	-3.20796	0.000128391	0.00255013	down
FBXL16	1.51269	0.000128589	0.00255013	up
TLE6	1.31798	0.000128625	0.00255013	up
TDRD10	-1.95859	0.000128766	0.00255013	down
ENPP3	-1.66308	0.000128865	0.00255013	down
PROK1	-4.71361	0.000129888	0.00256749	down
S1PR3	-1.18337	0.000130536	0.00257456	down
TNS2	-1.16124	0.000131122	0.00258324	down
SLC10A6	-2.18333	0.000131761	0.00259009	down
HKDC1	2.75086	0.00013211	0.00259407	up
ANKS1B	-1.68163	0.000132776	0.00260211	down
MRVI1	-1.35423	0.000133041	0.00260271	down
OSBP2	1.62637	0.000133137	0.00260271	up
RSPO1	-2.47427	0.000133881	0.00261437	down
MICU3	-1.55039	0.000134986	0.00263105	down
PPBP	3.87893	0.000135032	0.00263105	up
GAP43	-1.95816	0.000136227	0.0026485	down
KIF26A	-1.68385	0.000137048	0.00265865	down
HS6ST2	2.2287	0.000137999	0.00267417	up
GJA4	-1.63519	0.000138718	0.00268516	down
CACNA2D1	-1.14776	0.000139227	0.00269208	down
KCNIP2	-2.76797	0.000139427	0.002693	down
MCAM	-1.28537	0.000139846	0.00269798	down
MYCL	1.36272	0.000140047	0.00269798	up
CACNA1G	-2.22582	0.000140445	0.00269798	down
GPR135	-1.07395	0.000140862	0.00270305	down
SLC6A15	-3.46366	0.000142178	0.00271971	down
TLL1	-2.09793	0.00014277	0.00272492	down
RGS14	1.14457	0.000144268	0.00274761	up
WASF3	-1.09962	0.00014449	0.00274887	down
DLX6	3.31965	0.000144945	0.00275458	up
DPY19L2	-1.55843	0.000145721	0.00276637	down
SLN	-4.73726	0.000146219	0.00276961	down
PLPP1	-1.09136	0.000147796	0.00278785	down
GIMAP7	-1.3998	0.00014829	0.00279126	down
ZBTB16	-2.45823	0.000149574	0.00280348	down
FBXL22	-1.56397	0.000150488	0.00281764	down
SH2D3C	-1.08266	0.000151358	0.00283094	down
CP	2.43237	0.000151589	0.00283227	up
ITPR1	-1.1022	0.000151918	0.00283542	down
CHRNE	-1.51246	0.000152221	0.0028381	down
BCL6B	-1.41808	0.000154066	0.00286648	down
ARID5A	-1.10148	0.000155022	0.00287826	down
BRINP2	-3.58751	0.000155522	0.00288147	down
CSRP1	-1.15312	0.000155738	0.00288246	down
ATP6V1G2	-1.61129	0.000158531	0.00292804	down
SRXN1	1.40534	0.000159279	0.00293654	up
KLHDC1	-1.14699	0.000161158	0.00295296	down
RPL39L	1.02874	0.000161213	0.00295296	up
ORMDL2	1.08924	0.000162648	0.0029731	up
SCARF1	-1.0416	0.000163874	0.00299244	down
FGF7	-1.73925	0.000165542	0.0030155	down
NCALD	-1.22129	0.000165603	0.0030155	down
ADGRL4	-1.44453	0.000165648	0.0030155	down
ERC2	1.54917	0.000166285	0.00302091	up
CDH23	-1.48324	0.000169488	0.00306556	down
IGFBP7	-1.32539	0.000169608	0.00306556	down
APOD	-2.33951	0.000172114	0.00310508	down
NLRP1	-1.09323	0.000172489	0.00310508	down
LGI1	-2.82641	0.000172654	0.00310508	down
RACGAP1	1.13429	0.000172845	0.00310508	up
BDKRB2	-1.05739	0.000176139	0.00315786	down
43712	-1.40759	0.000178314	0.0031904	down
IL13RA2	2.81899	0.000179039	0.00320014	up
CAV3	-3.53674	0.000179405	0.00320345	down
KDM6B	-1.0105	0.000182445	0.0032512	down
RNF150	-1.43585	0.000182678	0.00325207	down
CSTA	2.0334	0.000183748	0.00326784	up
NKX6-1	5.11737	0.000184879	0.00328138	up
TMEM35	-2.01487	0.000193288	0.00342036	down
SSPO	-1.48148	0.000194217	0.003431	down
MAPK4	-2.50715	0.00019576	0.00345376	down
OTUB2	1.46788	0.000196226	0.00345853	up
MMP16	-1.64368	0.000199169	0.00349996	down
SALL1	2.7066	0.000199739	0.00350054	up
TAGLN	-1.54536	0.000199794	0.00350054	down
SMYD1	-4.9484	0.000200659	0.00350877	down
RFX8	2.2933	0.000201726	0.00352048	up
NAV3	-1.57278	0.000203231	0.0035363	down
HTR4	-2.15517	0.000204352	0.00355232	down
SLC17A7	-2.07348	0.000206968	0.00358864	down
HCAR3	2.83543	0.000207049	0.00358864	up
LHX2	3.09088	0.00020762	0.00359152	up
PLG	4.32245	0.000211111	0.00364362	up
GIMAP6	-1.24212	0.000211248	0.00364362	down
LOXHD1	-2.04683	0.000212351	0.00365854	down
FLI1	-1.13008	0.000213498	0.0036717	down
PTN	-1.73396	0.000215646	0.00370379	down
HMCN2	-1.85259	0.000215781	0.00370379	down
RIPPLY2	-2.29254	0.000216427	0.00371129	down
RAPGEF3	-1.33561	0.000218902	0.00374286	down
KIF17	-1.54589	0.000220439	0.00376189	down
FABP6	3.61866	0.000221127	0.00376654	up
KNG1	4.41199	0.000221773	0.00376654	up
SPON1	-1.81651	0.000224875	0.00381555	down
C3orf70	-1.40676	0.000225633	0.00382475	down
CBLN3	-1.10752	0.000227926	0.00385625	down
RNASE1	-1.24779	0.000230268	0.00388846	down
MGAT4C	-2.55121	0.000230718	0.00389235	down
RAET1E	2.37124	0.000235465	0.00395261	up
PRUNE2	-1.78414	0.00023578	0.00395261	down
CFAP46	2.40856	0.00023585	0.00395261	up
GYPC	-1.31655	0.000241691	0.00402766	down
CERS3	3.71762	0.000246102	0.00407436	up
CFP	-1.54078	0.000246566	0.00407824	down
MT3	2.77254	0.000247297	0.00408651	up
HMGCLL1	-2.2862	0.000247637	0.00408745	down
GIMAP5	-1.68313	0.000248369	0.00409277	down
LEMD1	2.73351	0.000249512	0.00409486	up
MEOX2	-1.98858	0.000249547	0.00409486	down
NCEH1	1.02293	0.000254151	0.00415715	up
ADAM11	-1.38339	0.000257446	0.004204	down
LRRC70	-1.84087	0.000257489	0.004204	down
ARHGEF33	-1.28293	0.000258629	0.00421872	down
FAM212B	-1.16787	0.000259368	0.00422689	down
CEL	1.96084	0.00026033	0.00423867	up
LRRC8C	-1.05494	0.000260768	0.00424062	down
WFDC1	-1.83737	0.000260928	0.00424062	down
GNG7	-1.19034	0.000261524	0.00424641	down
HSPA12A	-1.24163	0.00026231	0.0042514	down
SNTG2	-2.23006	0.000263304	0.00425972	down
UGT3A2	2.38653	0.00026403	0.00426757	up
IL17D	-1.52698	0.00026459	0.00427272	down
LILRB5	-1.99985	0.000266768	0.00430006	down
METTL11B	5.14911	0.000268328	0.00431432	up
NKAPL	-1.42176	0.00026837	0.00431432	down
HMP19	-2.55387	0.000268383	0.00431432	down
WDR76	1.05826	0.000271638	0.0043627	up
SLC25A25	-1.34154	0.000275038	0.00440533	down
FOLR2	-1.66666	0.000280613	0.00447844	down
LAMA2	-1.62965	0.000282059	0.00449747	down
NTNG1	-2.33896	0.000283777	0.00451183	down
S100A7	8.25009	0.000283939	0.00451183	up
PLA2G4D	3.59431	0.000283977	0.00451183	up
STARD8	-1.20699	0.000285375	0.00452592	down
PRSS27	1.64803	0.000289636	0.00457955	up
PAFAH1B3	1.14063	0.000289789	0.00457955	up
STAP2	1.43336	0.000290561	0.00458766	up
DRGX	4.89976	0.000292216	0.00460968	up
GPR4	-1.17594	0.000295322	0.00465454	down
KLK5	6.16611	0.000296134	0.00466319	up
LYPD5	1.79221	0.000299929	0.0047106	up
SCARA5	-2.91857	0.000299942	0.0047106	down
ZNF750	2.57555	0.00030222	0.00473799	up
COL7A1	1.91998	0.000307612	0.00480552	up
HGF	-1.5266	0.000309569	0.00482335	down
FCER1A	-2.12128	0.000309933	0.00482478	down
CLDN11	-1.65455	0.000310883	0.0048261	down
NEGR1	-1.89793	0.000310903	0.0048261	down
HIST2H2BF	2.21906	0.000310992	0.0048261	up
CNR1	-1.91946	0.000311107	0.0048261	down
NR4A2	-2.35386	0.000314558	0.00487059	down
DOCK11	-1.0555	0.000314799	0.00487059	down
LEXM	3.37778	0.000315659	0.00487964	up
IL36RN	6.37889	0.000318731	0.00491855	up
AMDHD1	2.0649	0.000320693	0.00493795	up
DHCR24	1.52084	0.000320823	0.00493795	up
OMD	-2.25711	0.000323076	0.00496815	down
APOA2	4.51306	0.000323626	0.00496815	up
BAMBI	1.69157	0.000327843	0.00502311	up
ITPKB	-1.05176	0.000328056	0.00502311	down
HYDIN	1.89525	0.000328923	0.00503205	up
CLEC4G	-2.94727	0.000330865	0.00505739	down
TCF23	-2.95342	0.000331214	0.00505835	down
NOTCH4	-1.32478	0.0003325	0.00507363	down
VWF	-1.50491	0.000334524	0.00510013	down
TPM2	-1.49618	0.00034082	0.00518719	down
LBP	3.91708	0.0003418	0.00519555	up
RASA4B	-1.92622	0.000343503	0.00521459	down
SHISA9	-2.89233	0.000345021	0.00523317	down
SUCNR1	1.99988	0.000347703	0.00526483	up
SIM2	1.90949	0.00035106	0.0053066	up
PDK4	-1.77041	0.000352179	0.00531899	down
NECAB1	-1.45442	0.000353577	0.00533556	down
FAM71F2	-1.54916	0.00035525	0.00535173	down
ZFP28	-1.06833	0.000355253	0.00535173	down
NUAK2	1.16063	0.00035827	0.00538802	up
DAPL1	3.04167	0.000359677	0.0054046	up
C8orf88	-1.30224	0.000361226	0.0054187	down
NRROS	-1.20812	0.000364322	0.00544679	down
CORO2B	-1.50932	0.000366684	0.0054774	down
ARHGEF5	1.15369	0.000367023	0.00547784	up
LGR6	-2.04852	0.000368487	0.00549507	down
MYL3	-1.83402	0.000370552	0.00551196	down
SERTM1	-4.50061	0.000373223	0.00554051	down
CCNB1	1.43208	0.000373254	0.00554051	up
RGL1	-1.05071	0.000374458	0.00555143	down
MYLK	-1.35413	0.000376065	0.0055706	down
C10orf142	-4.79634	0.000376949	0.00557111	down
CELF2	-1.07115	0.000383922	0.00565392	down
A2M	-1.21194	0.000391021	0.00573939	down
MCM4	1.10837	0.000392513	0.00575654	up
RDH16	2.02445	0.00039295	0.00575818	up
CALHM2	-1.1319	0.000394011	0.00576896	down
TBXA2R	-1.32961	0.00039441	0.00577003	down
CSRNP1	-1.8649	0.000394782	0.00577071	down
FAM167B	-1.12853	0.000396818	0.00579129	down
MS4A7	-1.45366	0.000402237	0.00584031	down
AKR1C2	2.39388	0.000402425	0.00584031	up
PLD5	-2.95393	0.000403857	0.00585032	down
CARTPT	-3.67548	0.000405473	0.00586893	down
GRIN2C	-1.54575	0.000409564	0.00591848	down
SOX5	-1.11301	0.00041484	0.0059801	down
ANKRD34C	-4.46314	0.000417811	0.00600828	down
NRK	-2.27264	0.000418154	0.00600834	down
LVRN	-2.53701	0.000421232	0.00604277	down
PLEKHG4B	2.80962	0.000422364	0.00604923	up
TMEM132A	1.46409	0.000424969	0.00607671	up
KLK8	4.13715	0.000427682	0.00610178	up
MMRN1	-2.20839	0.000431992	0.00614739	down
CD200R1	-1.31716	0.000435604	0.00619382	down
ZNF483	-1.25641	0.00043797	0.00621749	down
BAALC	-1.51846	0.000438888	0.00622057	down
FAM43A	-1.21397	0.000440397	0.00622113	down
TMOD2	-1.14815	0.000441012	0.00622113	down
UGT1A6	3.98465	0.000441033	0.00622113	up
C11orf21	-1.2097	0.000451511	0.00632528	down
CETP	-1.97768	0.000453257	0.00633636	down
RASL10A	-1.68712	0.000453789	0.00633636	down
SLC39A11	1.01577	0.000453848	0.00633636	up
GRIK5	-1.53779	0.000456696	0.0063711	down
UPB1	-1.79315	0.000467515	0.00651171	down
LRG1	1.90385	0.000467876	0.00651171	up
MAL	-1.52946	0.000468694	0.00651798	down
XPOT	1.10787	0.000470854	0.00653264	up
APOL1	1.1763	0.000474307	0.00657027	up
GOLGA8T	-1.43095	0.000475048	0.00657467	down
TNS1	-1.26847	0.000475372	0.00657467	down
PEBP4	-2.0134	0.000476863	0.00658509	down
ITM2A	-1.5083	0.000478073	0.0065916	down
SORCS3	-2.84534	0.000479866	0.00660599	down
CPAMD8	-1.21787	0.000482589	0.0066229	down
ZP3	1.5416	0.000485891	0.00665367	up
ZNF441	-1.00451	0.000485957	0.00665367	down
CD200	-1.20083	0.000490914	0.00669205	down
ASB14	-1.13467	0.000493981	0.00671685	down
PALMD	-1.77595	0.00049732	0.00675707	down
RDH5	-1.57872	0.000500881	0.00679505	down
SEMA6D	-1.3091	0.00050463	0.00683241	down
EFHD1	-1.53048	0.000508682	0.00687457	down
JPH4	-1.53956	0.000514341	0.00693497	down
USP18	1.13781	0.000514418	0.00693497	up
PRDM6	-1.40903	0.000515107	0.00693497	down
KCNN3	-1.2873	0.000517837	0.00696116	down
DIRAS3	-1.71026	0.000522283	0.00701029	down
SEMA6B	-1.13432	0.000522975	0.00701428	down
TUB	-1.48854	0.000524171	0.00701969	down
RCOR2	1.05758	0.000525345	0.00702748	up
NEURL3	2.09604	0.000529499	0.00706969	up
ZDHHC15	-1.35462	0.000530502	0.00707775	down
POMC	-1.28569	0.000530967	0.00707863	down
FGF14	-1.6868	0.000532033	0.00708751	down
WNT2B	-1.57392	0.000532631	0.00709016	down
ZMAT1	-1.34365	0.000535786	0.0071268	down
SPR	1.09005	0.000539728	0.00716745	up
SYNDIG1L	-2.06091	0.000540055	0.00716745	down
TRBV6-1	-1.89258	0.000542708	0.00718039	down
ACTR3C	1.51565	0.000543203	0.00718039	up
KLF10	-1.05192	0.00054346	0.00718039	down
CMTM8	1.02784	0.000545062	0.00719084	up
PRKAR2B	-1.59682	0.000547229	0.0072087	down
SOST	3.74758	0.000547993	0.00721341	up
GALNT9	-2.15636	0.000548752	0.00721805	down
RHOU	-1.14799	0.000549806	0.00722654	down
CBX7	-1.00548	0.000551965	0.00724418	down
H1FNT	-3.38887	0.000552899	0.00724836	down
GOLGA8N	-1.06631	0.000556812	0.00728622	down
CCDC80	-1.79998	0.000561725	0.00731627	down
SLC38A4	2.23112	0.000561997	0.00731627	up
HIC1	-1.22488	0.000565775	0.00735083	down
CBFA2T3	-1.20698	0.000573022	0.00742709	down
FGF10	-2.18473	0.000575104	0.00744863	down
C16orf45	-1.01609	0.000575857	0.00745294	down
SOX18	-1.36523	0.00057956	0.00749538	down
SLC9C2	3.19689	0.000581125	0.00751016	up
GABRA4	-2.71279	0.000588182	0.00757925	down
DFNB59	-1.2127	0.000591181	0.00760685	down
KIAA1324L	-1.42261	0.0005932	0.00762729	down
ZNF185	1.34243	0.000596032	0.0076526	up
POU3F4	-3.98833	0.000605881	0.00776753	down
PID1	-1.21296	0.000607819	0.00777579	down
ZNF727	-1.62414	0.000611748	0.00780915	down
AC009336.19	-2.21382	0.00061336	0.00781295	down
MAP6	-1.39117	0.000613368	0.00781295	down
ANGPT1	-1.64658	0.000614335	0.00781785	down
ESAM	-1.19708	0.000614635	0.00781785	down
G6PD	1.63225	0.000620103	0.0078761	up
KCNJ6	2.71609	0.000623185	0.00790958	up
STEAP3	1.01082	0.000624259	0.0079133	up
REEP1	-1.68388	0.000625305	0.0079133	down
RHBDL3	-1.47401	0.000626067	0.0079133	down
NDN	-1.17021	0.000627078	0.0079133	down
IGFBP1	4.93214	0.00062814	0.0079133	up
CRABP1	-3.14126	0.000628387	0.0079133	down
NEDD9	-1.18883	0.00063576	0.00797218	down
MYH3	-1.00539	0.00063953	0.00799865	down
ESPL1	1.63344	0.000639675	0.00799865	up
C2orf91	2.55501	0.000641294	0.00800577	up
PGR	-1.31284	0.000644329	0.00803418	down
C16orf59	1.65781	0.00064641	0.00805445	up
ARG1	2.71111	0.000654661	0.00813441	up
CSDC2	-1.66269	0.000655194	0.00813532	down
CCL19	-2.00375	0.000655719	0.00813615	down
FAM81A	1.14134	0.000661199	0.00818696	up
KRT79	4.75554	0.000664486	0.00822191	up
KLF4	-1.82351	0.00066565	0.00823057	down
ADAMTS17	2.12404	0.00067404	0.00830856	up
LTBP4	-1.04102	0.0006743	0.00830856	down
TMEM100	-1.92343	0.000677386	0.00834078	down
FOXN1	4.06904	0.000678243	0.00834555	up
CARNS1	-2.20125	0.000679369	0.0083536	down
LEFTY1	3.36053	0.000687107	0.00844289	up
SEC14L2	1.13571	0.000690933	0.00847229	up
PTGES3L	-1.33005	0.000694773	0.00850761	down
PTRF	-1.10412	0.00069795	0.00853473	down
PDE6B	-1.06906	0.000702966	0.00857831	down
CORO6	-1.39572	0.000711308	0.00864442	down
DAB1	-2.23607	0.000718112	0.00869485	down
COL17A1	2.95926	0.000721108	0.00871204	up
CPO	-1.70651	0.000726081	0.00874811	down
CMPK2	1.18345	0.000726524	0.00874811	up
KDR	-1.12431	0.000726738	0.00874811	down
LCN6	-2.67	0.000726748	0.00874811	down
NTN5	-1.70408	0.00073175	0.00877259	down
TEKT3	-2.27535	0.000732331	0.00877362	down
SERPINA3	1.96785	0.000741005	0.00886557	up
MKX	-1.39111	0.000742472	0.00887712	down
CRYAB	-1.5406	0.00074971	0.00895762	down
RCAN2	-1.42113	0.000751902	0.00897775	down
CLEC9A	-1.60749	0.000755622	0.00901005	down
LRCH2	-1.37718	0.000762446	0.009064	down
CHST8	-2.4636	0.000764268	0.00907651	down
CD93	-1.26039	0.0007657	0.00907897	down
RERG	-1.28021	0.000778658	0.00919813	down
BNIP3	1.25654	0.000781651	0.00922358	up
TNNT1	3.03788	0.000781853	0.00922358	up
SLC9A9	-1.12097	0.000784771	0.0092457	down
LRRC4B	-1.42266	0.00078981	0.00929889	down
RUNDC3A	1.64235	0.000792502	0.00931821	up
ADAM32	-1.26071	0.000796063	0.00934232	down
CHCHD10	1.22548	0.000796186	0.00934232	up
IL2	-2.78041	0.000798524	0.0093518	down
PCSK6	1.09685	0.000801443	0.00937361	up
ARMC3	2.87147	0.00080347	0.00939112	up
ZNF648	4.36861	0.000805346	0.00940685	up
WNT10A	2.11478	0.000807189	0.00942217	up
MLIP	-1.99274	0.000813813	0.00946755	down
JUP	1.16249	0.000816602	0.0094821	up
VEPH1	1.81625	0.000817706	0.00948871	up
SPAG5	1.28814	0.000819754	0.00950004	up
ASB5	-2.15596	0.000821924	0.00950789	down
RASA4	-1.41134	0.00082204	0.00950789	down
MGAT4B	1.06317	0.000828914	0.00956867	up
CFL2	-1.02429	0.000834137	0.00959316	down
NME1	1.08437	0.000839159	0.00963001	up
ACPP	1.59284	0.000844531	0.00967962	up
APCS	3.79057	0.000845566	0.00968523	up
PLN	-1.97376	0.000851563	0.00973505	down
TRPC4	-1.41398	0.000859214	0.00980356	down
PLPP3	-1.02189	0.000866911	0.00984702	down
NPAS4	-2.07772	0.000867822	0.00985105	down
MX1	1.27062	0.000870444	0.00986188	up
VSNL1	2.57413	0.000873476	0.0098773	up
DNAH3	1.74625	0.000875144	0.00988355	up
FANCI	1.06506	0.000876775	0.00989567	up
RTL1	-4.14124	0.000897144	0.0100806	down
UGT1A1	3.54815	0.000899588	0.0101017	up
S100B	-1.63325	0.000906103	0.010162	down
DLL1	-1.06734	0.000910186	0.0101949	down
PBLD	1.17273	0.000914235	0.010215	up
C5orf38	-3.04896	0.000918564	0.0102563	down
AARD	-1.86015	0.000924012	0.0102977	down
GRHL1	1.53539	0.000935622	0.0103944	up
TMEM86B	-2.37971	0.000939668	0.0104263	down
SPRY2	-1.00035	0.000946429	0.0104817	down
SLCO1C1	-1.89595	0.000947745	0.0104885	down
GYPE	-1.59338	0.000952714	0.0105136	down
REG1A	2.73864	0.000953838	0.0105136	up
IL11RA	-1.05539	0.000956659	0.0105245	down
MPDZ	-1.20913	0.00095683	0.0105245	down
FGF9	-1.94452	0.000958123	0.0105318	down
ZFP36	-1.70908	0.000960665	0.0105469	down
TPRXL	2.45051	0.000961242	0.0105469	up
KCNJ8	-1.12011	0.000962558	0.0105548	down
REEP2	-1.28271	0.000964491	0.0105695	down
CUBN	-1.04428	0.000972517	0.0106354	down
LMO7DN	-2.42153	0.000972907	0.0106354	down
FBLN1	-1.61446	0.000973921	0.0106399	down
OPCML	-1.97275	0.000982965	0.0107189	down
THSD1	-1.10542	0.000990565	0.0107696	down
TM6SF1	-1.11068	0.000991259	0.0107696	down
SLC4A10	-2.28688	0.000993084	0.010776	down
CDHR1	-1.54192	0.000993672	0.010776	down
EGF	2.57361	0.000996594	0.0108011	up
KCNH2	-1.98863	0.000997328	0.0108025	down
SLC14A2	-2.56731	0.00100416	0.0108566	down
MSRB3	-1.1734	0.00101127	0.0109135	down
PSPH	1.09098	0.00101305	0.0109159	up
ADRB3	-2.5946	0.00101307	0.0109159	down
KIF1A	-2.25659	0.00101335	0.0109159	down
ADAMTS4	-2.36077	0.00101831	0.0109628	down
MAB21L3	2.45853	0.00103244	0.0110812	up
PRKG1	-1.28175	0.00103688	0.0111154	down
PRLR	1.60756	0.00104111	0.011154	up
EFNA3	1.27676	0.0010424	0.0111611	up
CD177	2.17464	0.00105357	0.011269	up
SEL1L2	-3.29832	0.0010592	0.0113123	down
ZSCAN1	-1.85605	0.0010651	0.0113494	down
IGLV1-40	2.36637	0.0010663	0.0113552	up
DEFB132	-4.721	0.00106993	0.0113748	down
AQP7	-2.38726	0.0010706	0.0113748	down
CLEC10A	-1.72576	0.0010707	0.0113748	down
GRIA4	-2.18874	0.00107485	0.0114121	down
MREG	1.10644	0.00108175	0.0114716	up
PTPRR	2.39687	0.00108385	0.011487	up
TACR2	-1.35617	0.00108552	0.0114908	down
GRIN1	2.0922	0.001086	0.0114908	up
COL4A3	-1.4237	0.00108615	0.0114908	down
GINS4	1.24734	0.00108835	0.0115072	up
GJA1	1.35223	0.00108913	0.0115085	up
IL20RB	1.60643	0.00109026	0.0115137	up
S100A16	1.04378	0.00109477	0.0115544	up
KHK	1.12722	0.0011044	0.0116284	up
PCDH19	-2.28761	0.00111147	0.0116934	down
LHCGR	-3.26955	0.00111189	0.0116934	down
WSCD2	-1.98044	0.00113075	0.0118495	down
AKR1C3	1.6876	0.00113984	0.0119095	up
RFTN2	-1.27355	0.00114667	0.0119522	down
KIF5C	-1.14117	0.00115217	0.0119959	down
FOXD2	1.3032	0.00115924	0.0120356	up
LGALS7B	3.55003	0.00115937	0.0120356	up
FZD10	-1.46853	0.00116064	0.0120417	down
ERP27	1.56381	0.00116557	0.0120859	up
RDM1	2.33669	0.0011707	0.0121248	up
GPR146	-1.3944	0.00117807	0.0121727	down
GPM6A	-2.27738	0.00118007	0.0121863	down
OCM	-2.43974	0.00118351	0.0122147	down
MYOT	-1.45734	0.00118854	0.0122524	down
MMP14	1.17806	0.00119201	0.012281	up
WSCD1	-1.41125	0.00119356	0.0122898	down
ZNF728	-1.85805	0.00119507	0.012295	down
CKMT2	-1.473	0.00120085	0.0123219	down
ZNF804A	-1.32137	0.00121403	0.0124427	down
MB	2.3043	0.00122111	0.0125081	up
SORD	1.40349	0.00123306	0.0126086	up
CYBRD1	-1.18811	0.0012369	0.0126406	down
NR4A1	-2.37982	0.00124163	0.0126744	down
CHRNA3	-1.75823	0.00125458	0.0127772	down
SST	-3.28409	0.00125768	0.012794	down
NMRK2	-3.99302	0.00126021	0.012798	down
KRT6C	5.64117	0.00126024	0.012798	up
KIAA0319	2.01594	0.00126558	0.0128302	up
TNFRSF9	2.02185	0.00126926	0.0128524	up
GPER1	-1.49788	0.00127487	0.012888	down
TSPAN18	-1.27131	0.00127609	0.0128925	down
ALDH3B2	3.29018	0.00129038	0.0129924	up
PRELP	-1.56938	0.00130288	0.0131035	down
PKMYT1	1.70196	0.00130816	0.0131491	up
MYC	-1.52917	0.00131109	0.0131711	down
SOBP	-1.20001	0.00131545	0.0132019	down
ENO2	1.09108	0.00131564	0.0132019	up
UBD	2.82519	0.00132136	0.0132517	up
KLRB1	-1.5399	0.00133274	0.0133282	down
CCL4L2	-2.17263	0.00133829	0.0133685	down
STRIP2	1.70766	0.00134527	0.0134081	up
GRB14	1.86585	0.00135664	0.0134608	up
PHACTR1	-1.11322	0.00136591	0.0135024	down
IGFL3	6.15375	0.00136798	0.0135024	up
F2RL3	-1.56265	0.00136844	0.0135024	down
BHMT2	-1.52291	0.00137773	0.0135639	down
OSR2	-1.26681	0.00139273	0.0136963	down
CIT	1.04238	0.00141385	0.0138733	up
SPON2	1.26484	0.00141657	0.0138922	up
PASD1	-3.69763	0.00141875	0.0139008	down
FMN2	-2.0179	0.001424	0.013942	down
INA	-2.11127	0.00142753	0.0139535	down
GFRA2	-1.45948	0.00143501	0.0140188	down
F12	1.83981	0.00144607	0.0141191	up
IL17RB	1.43448	0.00145086	0.0141425	up
HEYL	-1.27568	0.00146768	0.0142751	down
ASB10	-3.76628	0.0014706	0.0142957	down
CHRDL2	-1.9212	0.0014719	0.0143004	down
AOC1	2.67655	0.00148405	0.0143928	up
MOCOS	1.42975	0.00148794	0.0144168	up
DBX2	-2.64985	0.00148997	0.0144286	down
FAM90A1	1.37971	0.0014975	0.0144706	up
CACNA1H	-1.19668	0.00149776	0.0144706	down
SLIT2	-1.30696	0.0014987	0.0144706	down
C15orf59	-1.62827	0.00151089	0.0145585	down
JAM3	-1.05801	0.00151764	0.0146008	down
PRC1	1.23428	0.0015251	0.0146451	up
NFASC	-1.21455	0.00152637	0.0146451	down
SLC7A9	2.31916	0.00153323	0.0147029	up
OAS1	1.11817	0.0015354	0.0147158	up
PTPRF	1.07849	0.00153831	0.0147277	up
CDK5R1	1.04573	0.00154685	0.0147737	up
BEND3	1.22445	0.00154894	0.0147737	up
CACNA1C	-1.09757	0.00155269	0.0147936	down
TUBB2B	-1.26932	0.00157012	0.0149195	down
KIF24	1.07654	0.0015743	0.0149432	up
SPRR1B	4.37445	0.00158272	0.015015	up
CAV1	-1.21717	0.00159027	0.0150787	down
FAT2	2.45063	0.0016022	0.0151442	up
LRRC38	-2.94101	0.00160802	0.0151901	down
PNMAL2	-1.18996	0.00161219	0.0152132	down
ARHGEF25	-1.17386	0.00162022	0.0152646	down
SLC22A23	1.05164	0.0016425	0.0154336	up
RNASET2	1.0116	0.00164619	0.0154455	up
SEZ6L	-1.60967	0.00165216	0.0154792	down
TLCD1	1.34711	0.00166104	0.0155272	up
ZNF556	3.42269	0.00166122	0.0155272	up
CBARP	-1.37008	0.00167466	0.0156117	down
KCNJ13	-3.73572	0.00167585	0.0156146	down
CAND2	-1.13015	0.00167694	0.0156165	down
FLRT2	-1.49883	0.00167861	0.0156238	down
HTR3A	2.72163	0.00168636	0.0156675	up
CDH22	-2.19191	0.00168684	0.0156675	down
FSTL4	2.7922	0.00168874	0.015677	up
PIP	3.76293	0.00169571	0.015717	up
PON3	1.96086	0.0016993	0.0157338	up
GIPC3	-1.12405	0.00170431	0.0157513	down
PROC	2.0408	0.00170474	0.0157513	up
E2F1	1.18205	0.00172987	0.0159089	up
EFCC1	-1.59439	0.00173021	0.0159089	down
ACTA2	-1.24413	0.00173623	0.0159308	down
OAS3	1.11684	0.00173674	0.0159308	up
PCDH10	-1.5805	0.00173902	0.0159323	down
TENM2	2.28014	0.00174046	0.0159323	up
C12orf74	2.4524	0.00174404	0.0159482	up
TFAP2B	3.58366	0.0017533	0.0160081	up
SLC6A3	-1.91621	0.0017554	0.0160191	down
HOXA4	-1.53102	0.00176261	0.0160683	down
GPR26	-3.62161	0.00177731	0.0161857	down
QRFPR	-4.34434	0.00178178	0.0162097	down
PFKP	1.05464	0.00178834	0.0162527	up
PTGDS	-1.64852	0.0017944	0.0162995	down
GABBR2	2.38494	0.00180727	0.016357	up
P2RX1	-1.12297	0.00182165	0.0164542	down
ASCL2	1.39808	0.00183583	0.0165571	up
LILRA4	-2.50013	0.00185062	0.0166481	down
RUNDC3B	-1.20877	0.00185256	0.0166571	down
TFAP2A	1.80754	0.00187116	0.0167915	up
EVA1A	1.56094	0.00187582	0.0168235	up
ABRA	-2.68628	0.00188449	0.0168757	down
SCN1B	-1.07289	0.00188619	0.0168824	down
43713	-1.11123	0.00189901	0.0169681	down
KLK6	3.20023	0.00189959	0.0169681	up
TDO2	2.14007	0.00191101	0.0170443	up
VWDE	1.79627	0.00193166	0.0171692	up
ST8SIA6	-1.65881	0.0019387	0.0172075	down
RBFOX3	-2.452	0.00196839	0.0174072	down
SAMD11	-1.63863	0.00197549	0.0174601	down
DCAF12L2	-2.12239	0.00197634	0.0174601	down
CSPG4	-1.05477	0.00198429	0.0175042	down
CRISPLD1	-1.4781	0.00199391	0.0175716	down
COL4A4	-1.31571	0.0020048	0.0176471	down
CAMK2N2	1.82156	0.00200648	0.0176473	up
TK1	1.51724	0.00202335	0.0177604	up
SLC35F3	1.93026	0.00202452	0.0177619	up
OLFM4	3.47825	0.00202558	0.0177624	up
TRGC1	-1.32491	0.00202715	0.0177674	down
ZWINT	1.34687	0.00203272	0.0178074	up
WNT5B	1.12501	0.00203583	0.0178258	up
NWD2	-2.3477	0.00203868	0.0178332	down
FRMD3	-1.02886	0.00206432	0.0179791	down
PTGDR	-1.26855	0.00207059	0.0179969	down
GPBAR1	-1.79618	0.0020745	0.0180145	down
RNASE7	3.12464	0.00207465	0.0180145	up
GCM1	3.76028	0.0020814	0.0180555	up
TMEM158	1.59487	0.00208304	0.0180609	up
PBX1	-1.06358	0.00208564	0.0180657	down
MMP3	2.72926	0.0020962	0.0181218	up
SAMD10	1.07629	0.00210851	0.0182104	up
GDF3	-2.64134	0.00212626	0.0183357	down
ERBB4	-1.8005	0.00215479	0.018502	down
FAM19A4	-2.71962	0.00216924	0.01859	down
SNCAIP	-1.26118	0.00217128	0.01859	down
KCNK17	-1.63135	0.00217138	0.01859	down
GCNT2	1.14238	0.00218337	0.018666	up
RASL11B	-1.50492	0.00219148	0.0187165	down
C3orf67	1.31064	0.00219244	0.0187165	up
GABRR1	5.72392	0.00221691	0.0188722	up
OLFML1	-1.13941	0.00221706	0.0188722	down
PDZRN4	-1.9219	0.00222399	0.018913	down
RORC	1.74179	0.00223385	0.0189605	up
RNF157	1.29098	0.00223781	0.0189759	up
ADCY8	-3.63159	0.00226796	0.0191766	down
ARMC12	-1.61289	0.00228115	0.0192514	down
CALB1	2.61186	0.00228549	0.019263	up
GP5	-1.87008	0.0022858	0.019263	down
PRR33	-1.11439	0.00228839	0.0192757	down
TMC2	-1.8684	0.00229221	0.0192987	down
PHOX2A	-3.42875	0.00229567	0.0193187	down
EDNRB	-1.24277	0.00229732	0.0193235	down
ABHD17C	1.20306	0.00230456	0.0193752	up
ZNF423	-1.31634	0.00232171	0.0194916	down
PLCH2	1.49627	0.0023373	0.0195947	up
DLX1	-2.1491	0.00234307	0.0196162	down
KCNH7	2.54153	0.00234429	0.0196162	up
RIC3	-1.65984	0.00235611	0.0197057	down
PRCD	-1.06437	0.00236006	0.0197211	down
TMEM40	3.41161	0.0023633	0.0197287	up
GINS2	1.35886	0.00237032	0.0197741	up
DIRAS2	-2.07563	0.00237098	0.0197741	down
EPHA5	-2.64897	0.00237633	0.0198095	down
CNIH2	1.44936	0.00238237	0.0198504	up
MGAM2	2.46581	0.00239458	0.0198886	up
PNMA3	-1.4337	0.00239616	0.0198906	down
CR1L	2.65174	0.00240114	0.0199048	up
PENK	-2.63627	0.00240124	0.0199048	down
ITGB1BP2	-1.3047	0.00240876	0.0199299	down
KLF15	-1.41373	0.00242094	0.0200032	down
GCLM	1.16562	0.00242101	0.0200032	up
TNFRSF19	1.01498	0.00242594	0.0200253	up
RGS5	-1.27187	0.00242797	0.0200327	down
PLCB4	-1.29068	0.00243753	0.0200929	down
ENTHD1	2.45495	0.00246309	0.0202604	up
ZCWPW2	-1.10063	0.00246356	0.0202604	down
VAV3	1.13158	0.00247125	0.0202928	up
C4A	1.61142	0.00247829	0.020325	up
PERP	1.6425	0.00248178	0.0203442	up
FBXL7	-1.26503	0.00248897	0.0203843	down
PTPRS	-1.13777	0.00252409	0.0206242	down
EGR2	-1.89029	0.00253063	0.0206336	down
43711	1.2883	0.00253105	0.0206336	up
MYOZ3	-1.40756	0.00254048	0.0206927	down
FAM133A	2.6794	0.00256113	0.0208118	up
TMEM97	1.25219	0.00256976	0.0208533	up
CNNM1	1.4365	0.00257478	0.0208844	up
FRZB	-1.42669	0.00259257	0.0210041	down
GPX3	-1.76605	0.00259707	0.0210186	down
CHP2	3.70443	0.00259725	0.0210186	up
TTLL10	-1.73095	0.00260026	0.0210334	down
TCEAL7	-1.25786	0.0026029	0.0210375	down
PLEKHG7	1.88323	0.00261094	0.0210813	up
CCDC188	-1.38395	0.00262485	0.0211647	down
OASL	1.27248	0.00263532	0.0212298	up
ZNF385B	-1.48907	0.00264326	0.0212744	down
HOXD4	-1.71044	0.00265018	0.0213205	down
GRAMD2	1.45032	0.00266962	0.0214671	up
MSC	1.3587	0.00267906	0.0215333	up
TUBA1C	1.02988	0.00268261	0.0215423	up
KIAA1549L	1.90694	0.00268532	0.0215543	up
KNDC1	1.73123	0.00269442	0.0216077	up
HPX	1.61745	0.00270637	0.0216546	up
AMH	2.6336	0.00271604	0.0217027	up
HEY2	-1.10404	0.00272781	0.021777	down
HK2	1.24033	0.00273283	0.0218073	up
HOXA2	-1.52018	0.0027589	0.0219883	down
SMTNL2	-1.99167	0.00275966	0.0219883	down
UPK3B	2.32371	0.00277199	0.0220503	up
ABI3BP	-1.25213	0.00277625	0.0220743	down
FER1L5	1.35909	0.00278639	0.0221351	up
VENTX	-1.0643	0.00279502	0.0221738	down
SPEG	-1.29024	0.0027997	0.022201	down
TSLP	-1.35223	0.00280231	0.0222023	down
FLRT1	-1.35128	0.00280652	0.0222054	down
PKIB	1.3972	0.00282308	0.0222887	up
PCDH11X	-2.65241	0.00282333	0.0222887	down
S100A8	1.94219	0.00284873	0.0224493	up
GPR37	1.967	0.00286309	0.0225397	up
MTFP1	1.16365	0.0028706	0.0225715	up
ZEB1	-1.02346	0.00288736	0.022663	down
FGF19	-3.41932	0.00289031	0.0226761	down
KIF23	1.16628	0.00291143	0.0227914	up
MLEC	1.04254	0.00291507	0.0228068	up
PRPH	-1.97592	0.00291768	0.0228101	down
POSTN	1.90701	0.00292222	0.0228316	up
TRGC2	-1.16623	0.00293044	0.0228695	down
PDE7B	-1.01258	0.00295229	0.0230097	down
DAAM2	-1.25354	0.00296457	0.0230576	down
GOLGA8K	-1.48514	0.00297144	0.0230576	down
RHBDL2	1.42332	0.0029724	0.0230576	up
PCDHA1	2.31539	0.00297369	0.0230576	up
SLFN13	1.06582	0.00298162	0.0231062	up
PLCXD3	-2.18526	0.00304293	0.0234379	down
AC004076.7	2.56002	0.00305561	0.0235123	up
PTK7	1.35591	0.00305608	0.0235123	up
SERPINF1	-1.30679	0.00306373	0.0235513	down
CABYR	1.32489	0.00306548	0.0235513	up
PMP22	-1.01228	0.0030846	0.0236869	down
DCDC2C	-3.15077	0.00309455	0.023753	down
SLC6A12	1.34913	0.00310925	0.0238349	up
ADGRF5	-1.04538	0.00311963	0.0238938	down
CYTL1	-1.3351	0.00315072	0.0240488	down
FAM180A	-1.48721	0.00316132	0.0240986	down
FHAD1	1.23476	0.00317119	0.0241533	up
HIST1H2BG	1.77912	0.00317122	0.0241533	up
IBSP	3.78913	0.00318813	0.0242554	up
CDH16	3.04594	0.00320617	0.0243359	up
RGS11	-1.41755	0.00322991	0.0244741	down
ECT2	1.1276	0.00325346	0.0246211	up
TCEAL2	-2.05016	0.00326061	0.0246541	down
KCP	1.06364	0.003336	0.025032	up
CHRM2	-2.56388	0.00334604	0.0250635	down
CYSLTR1	-1.06785	0.0033892	0.0253454	down
CBX2	1.26251	0.00339899	0.0254055	up
RUNX1T1	-1.34333	0.00342698	0.0255632	down
CYP2D6	1.45867	0.00344602	0.0256944	up
MAST1	1.12111	0.00346256	0.0257355	up
UHRF1	1.57657	0.00346591	0.0257355	up
DDC	2.61455	0.00346604	0.0257355	up
PDZK1IP1	2.00181	0.0035288	0.0261046	up
ABCB4	1.27147	0.00354548	0.0261938	up
ZNF471	-1.19142	0.00354566	0.0261938	down
MYH13	1.9644	0.00355348	0.0262152	up
RTP5	-2.30832	0.00355552	0.0262152	down
GAGE10	-3.81921	0.00358546	0.0264124	down
DBNDD1	1.41879	0.00359119	0.0264376	up
GAS7	-1.08838	0.00361522	0.0265567	down
PPEF1	1.80309	0.00361558	0.0265567	up
RSAD2	1.44586	0.00363482	0.0266649	up
CD83	-1.2519	0.00364556	0.0267326	down
SLC25A34	-1.45302	0.00365119	0.0267628	down
BRINP3	-1.9119	0.00365491	0.026779	down
REN	3.38312	0.00366889	0.0268592	up
GABRB1	-2.35663	0.00367526	0.0268726	down
AVPR1A	-1.35775	0.00368223	0.0269124	down
ALLC	-1.91637	0.00369293	0.0269795	down
ERVFRD-1	-1.50684	0.00369561	0.026988	down
COLGALT2	-1.51888	0.00369993	0.0270084	down
TRIM59	1.00208	0.00371991	0.0270985	up
ERO1A	1.06348	0.00374221	0.0272386	up
KRT6A	4.41629	0.00374794	0.0272691	up
TMEM169	1.08652	0.00379049	0.027556	up
RYR2	-1.26117	0.00380155	0.0276138	down
KCNQ4	-1.23668	0.00382568	0.0277227	down
IL34	-1.03522	0.00383844	0.0277907	down
MAGEE2	-2.43718	0.00385421	0.0278491	down
CLDN14	1.70089	0.00386096	0.0278854	up
VSTM4	-1.09775	0.00387385	0.0279557	down
SIGLEC8	-1.68281	0.00393158	0.0282573	down
DSC2	1.58012	0.0039383	0.0282827	up
CYP27B1	1.519	0.00396001	0.0283835	up
PHYHD1	-1.06481	0.00400179	0.0286112	down
TRPC1	-1.0483	0.00404775	0.028812	down
IL2RG	1.22888	0.0040598	0.0288746	up
PCDHA4	1.74595	0.00406645	0.0288991	up
SHISA8	-2.08919	0.00406651	0.0288991	down
RPRM	-2.14382	0.00408066	0.0289764	down
FGF12	-1.19868	0.00409184	0.0290184	down
TMEFF2	-2.17965	0.00409231	0.0290184	down
C8orf48	-1.15113	0.00409475	0.0290184	down
PPM1H	1.27843	0.00409715	0.0290238	up
SLCO1B1	3.61714	0.00411867	0.0291529	up
CCL3L3	-2.00333	0.00413668	0.0292571	down
TSHZ2	-1.03705	0.00413952	0.0292655	down
ZNF454	-1.08577	0.00415596	0.0293518	down
HOXD8	-1.15609	0.00415772	0.0293518	down
EBF3	-1.75585	0.00416042	0.0293518	down
NAP1L6	-2.27633	0.00416142	0.0293518	down
JPH2	-1.33127	0.00416166	0.0293518	down
PIM1	-1.14139	0.00416861	0.0293774	down
IGFL2	3.8285	0.00418564	0.0294655	up
GJB7	3.51068	0.00419985	0.02951	up
ADCYAP1	-2.32935	0.00420074	0.02951	down
CHD5	-1.63416	0.00420935	0.0295354	down
PRRT2	-1.19612	0.00421214	0.0295433	down
FGF18	-1.55853	0.00423528	0.0296587	down
C8orf34	-1.36289	0.00425616	0.0297696	down
KRTDAP	4.14372	0.00428761	0.0298835	up
CNTNAP2	1.75988	0.0042949	0.0299225	up
PRRT1	-1.09577	0.00430582	0.0299751	down
FBXO40	-3.40445	0.00431317	0.0300051	down
HSPB8	-1.22174	0.00431352	0.0300051	down
SPATA45	-2.75936	0.00432607	0.0300463	down
ARC	-2.10245	0.00433888	0.0301107	down
PGBD5	1.02542	0.00434257	0.0301244	up
KIAA0101	1.57105	0.00438207	0.0303035	up
GPR78	2.37115	0.00439257	0.0303289	up
IFIT1	1.36519	0.00440594	0.0303975	up
BCAN	1.08967	0.00441297	0.0304224	up
PDE8B	-1.04831	0.00445833	0.0306755	down
SOCS3	-1.68703	0.00446773	0.0307163	down
SERPINE2	-1.47252	0.00447095	0.0307265	down
ABCG2	-1.12601	0.00447678	0.0307324	down
SLC7A13	-3.36904	0.00452655	0.0310124	down
GLI2	-1.16734	0.00453113	0.0310189	down
DNER	1.96006	0.00453272	0.0310189	up
UGT1A8	3.78095	0.00453449	0.0310189	up
BPI	-1.50369	0.00459313	0.0313234	down
OAS2	1.1219	0.00461809	0.0314332	up
KLK1	2.50898	0.00463677	0.0315361	up
APCDD1L	1.86432	0.0046513	0.0316106	up
RAD51	1.26417	0.00465405	0.0316172	up
DLX3	2.64437	0.00466838	0.0316903	up
RBKS	-1.2661	0.00472269	0.0319489	down
CADM3	-1.88971	0.00472983	0.0319817	down
SPINK13	3.66066	0.00474749	0.032057	up
SLCO2A1	-1.14729	0.00474771	0.032057	down
RAD51AP1	1.1591	0.00476738	0.0321775	up
RERGL	-2.15445	0.00479955	0.0323823	down
SFRP4	-2.09318	0.00482398	0.032509	down
ARHGEF39	1.19743	0.00482565	0.032509	up
ARHGEF35	1.09357	0.00482888	0.0325184	up
GABRG1	-2.47832	0.0048445	0.0326112	down
GPR171	-1.33642	0.00485261	0.032641	down
ANO9	1.07874	0.00494807	0.0331198	up
CBLN1	-2.17359	0.0049539	0.0331463	down
TTC9	1.05936	0.00497162	0.0332397	up
EZH2	1.02431	0.00501114	0.0334409	up
MYL7	-3.3803	0.00503115	0.0335524	down
PTX3	-1.82433	0.00504238	0.0336074	down
CALY	-1.68833	0.00505184	0.0336239	down
PURG	-1.3451	0.00505928	0.0336457	down
MAGEC2	7.03757	0.00506587	0.0336457	up
MT1A	-1.96173	0.00507608	0.0336968	down
MED12L	-1.12733	0.00508457	0.0337239	down
CEBPD	-1.00844	0.0050873	0.0337239	down
SPAG17	1.64507	0.00509105	0.033724	up
FAM163B	-2.48312	0.0050916	0.033724	down
OLFM1	-1.22705	0.00510076	0.033764	down
HELLS	1.13515	0.00510649	0.0337763	up
DNAJC12	1.25787	0.00510712	0.0337763	up
MMP23B	-1.36384	0.0051116	0.0337917	down
C1QTNF7	-1.60199	0.00516412	0.0340387	down
ATCAY	-2.45353	0.00518938	0.0341548	down
CCDC187	2.10799	0.00524997	0.0345023	up
MYLK3	-1.89847	0.0052576	0.0345396	down
TMEM72	4.36523	0.00527416	0.0346335	up
HAPLN2	-1.81821	0.00528558	0.0346593	down
SLC52A1	1.54761	0.00537109	0.0350179	up
ZNF366	-1.03782	0.00537184	0.0350179	down
LTB4R2	1.31377	0.00537187	0.0350179	up
CDCA8	1.41473	0.00538956	0.0351157	up
ANKRD53	-1.07165	0.00539083	0.0351157	down
MEP1A	3.20656	0.00541457	0.035169	up
CDH6	-1.01231	0.00541765	0.035169	down
THSD7A	-1.00946	0.00541929	0.035169	down
WT1	-2.51796	0.00541962	0.035169	down
QPCT	1.12798	0.00542832	0.035169	up
ADAMTS12	1.40542	0.00542868	0.035169	up
UBE2T	1.03937	0.00544015	0.0352099	up
FGG	3.5301	0.00544519	0.0352218	up
PRR36	1.2066	0.00545003	0.0352218	up
KCNS2	-1.69674	0.00545429	0.0352313	down
SERPINA1	1.83174	0.00546843	0.0352837	up
ERMN	1.64745	0.00547689	0.0352882	up
CHRNA9	3.65452	0.00547703	0.0352882	up
CD1A	2.0081	0.00549043	0.0353232	up
SLITRK3	-1.80328	0.00552434	0.0355156	down
KRT13	3.60007	0.00557366	0.0357808	up
EGR1	-1.71327	0.00558099	0.0358149	down
C10orf71	-4.45438	0.00558373	0.0358195	down
GPA33	2.30992	0.00558966	0.0358445	up
MTTP	-1.95709	0.00560304	0.0359174	down
PCDH18	-1.04253	0.00562446	0.0360286	down
ADCY1	-1.19831	0.00564053	0.0361055	down
LSAMP	-1.43237	0.00564668	0.0361318	down
CAPNS2	3.40354	0.00564874	0.0361319	up
TMEM196	-3.14915	0.0056746	0.036219	down
CENPM	1.4269	0.00571219	0.0364196	up
CCK	-3.43433	0.00573248	0.0365227	down
NPIPA7	-1.0241	0.00575601	0.0366594	down
MYL4	-1.46385	0.00580925	0.036845	down
MYT1L	-2.89618	0.0058245	0.0368969	down
MGAT5B	-1.28884	0.00582941	0.0369147	down
OBP2A	3.14379	0.00584847	0.037009	up
NCAPH	1.27223	0.00587005	0.0370794	up
CXCR6	-1.06153	0.00589332	0.0371999	down
GJA3	1.8326	0.00591413	0.037318	up
SAMD3	-1.06304	0.00592641	0.0373625	down
HAS1	-2.70389	0.00595865	0.0374922	down
TRIP13	1.23746	0.00601282	0.0377794	up
KIF19	-1.17093	0.00601663	0.0377899	down
HYAL4	3.04811	0.00604464	0.0379178	up
CASP12	-1.30823	0.00604555	0.0379178	down
TYRP1	-1.85913	0.00605868	0.0379692	down
HOXD3	-1.47328	0.00606108	0.0379692	down
MSX1	-1.21737	0.00611286	0.0382318	down
PRR18	2.33575	0.00612922	0.0382936	up
PKNOX2	-1.11045	0.00613954	0.0383124	down
FBXO2	1.23808	0.00614087	0.0383124	up
ITIH6	4.27509	0.0061536	0.0383648	up
RP11-736N17.11	-1.73113	0.0061714	0.0384083	down
HSD11B1	-1.27597	0.00617579	0.0384221	down
B3GAT1	1.55837	0.0061848	0.0384646	up
LRRC15	2.28343	0.00618979	0.0384687	up
PRAME	2.91129	0.00619932	0.0385094	up
OR51E2	-2.25477	0.00621844	0.0385927	down
B4GALNT1	1.28604	0.00623283	0.0386478	up
TNN	-1.48199	0.00623386	0.0386478	down
GLYAT	-3.30913	0.00624443	0.0386912	down
ZNF835	-1.06537	0.00624523	0.0386912	down
CXCL5	2.61007	0.00626109	0.0387759	up
LRRC8E	1.78028	0.00626433	0.0387824	up
EN2	2.42239	0.00626665	0.0387832	up
LY86	-1.06044	0.00629369	0.038877	down
NAP1L3	-1.19973	0.00635037	0.0391783	down
SORBS2	-1.00823	0.00636507	0.039228	down
KCNA2	-1.35545	0.00636922	0.03924	down
IRX2	-2.49144	0.00637365	0.0392536	down
IL18RAP	-1.09904	0.00640587	0.039411	down
PTTG1	1.25694	0.00640985	0.0394218	up
BEST3	2.84134	0.00642047	0.0394555	up
DPF3	-1.00535	0.00643258	0.0394894	down
KLHL13	-1.0359	0.00644296	0.0395158	down
VTCN1	2.323	0.00647791	0.0396752	up
ZNF135	-1.0798	0.00648165	0.0396845	down
COL2A1	4.0424	0.00662056	0.0404301	up
IGLON5	2.0394	0.00662319	0.0404301	up
ABCA13	1.95384	0.00662384	0.0404301	up
OR51E1	-1.49632	0.00662396	0.0404301	down
ICAM5	1.56322	0.0066412	0.0404935	up
HEPHL1	1.94194	0.00668445	0.0407292	up
CELF4	1.34231	0.00676936	0.0411077	up
TNFSF18	-1.86488	0.00679569	0.0412511	down
ADGB	-3.51483	0.00680205	0.0412756	down
CCKAR	-2.37954	0.00682178	0.0413641	down
RASD2	-1.07172	0.00682364	0.0413641	down
PRR11	1.13977	0.00682973	0.0413869	up
AGXT	2.57364	0.0068322	0.0413877	up
IGSF3	1.0293	0.00684501	0.0414163	up
PLPP7	-1.08249	0.00685986	0.0414775	down
GOLT1A	1.92928	0.00686107	0.0414775	up
PPM1E	-1.11521	0.00686775	0.0414805	down
EVPL	1.39676	0.00688558	0.0415549	up
DRC1	2.68192	0.00691477	0.0416786	up
WFDC2	1.88342	0.00692105	0.0416786	up
MGARP	-1.42014	0.00692874	0.041694	down
ACBD7	1.68158	0.00693158	0.041694	up
CDC25A	1.22403	0.00693215	0.041694	up
GDNF	1.65119	0.00697454	0.0418921	up
VWCE	-1.34348	0.00698345	0.0419172	down
CD40LG	-1.21052	0.00704728	0.0422006	down
COL9A2	1.35985	0.00706111	0.0422006	up
PPP1R32	-1.14261	0.00707299	0.0422402	down
QPRT	1.30127	0.00710745	0.0424031	up
FOXM1	1.37163	0.00714042	0.0425426	up
C4B	1.40269	0.00715173	0.0425814	up
GCNT1	1.02796	0.00715898	0.0426102	up
C2CD4C	-2.07163	0.00717177	0.0426434	down
CHRNA4	3.05069	0.00719462	0.042722	up
LRRTM4	-2.00276	0.00723644	0.0429415	down
SCUBE3	1.74236	0.00725513	0.043035	up
AGTR1	-1.52488	0.00725704	0.043035	down
CAGE1	3.60733	0.0072604	0.0430405	up
CCBE1	1.51793	0.00728249	0.0431571	up
C17orf53	1.07252	0.00729188	0.0431838	up
IQSEC3	-1.41044	0.00734725	0.0434102	down
ZAR1	-4.29423	0.00736195	0.0434681	down
PAQR5	1.31624	0.0073843	0.0435381	up
AQP1	-1.1242	0.00740683	0.0436136	down
EMP1	-1.33704	0.00741727	0.0436494	down
USH1G	3.20556	0.00743236	0.0437237	up
IGF2	1.81064	0.00746161	0.0438521	up
ARL5C	-2.88804	0.00747727	0.0438877	down
MFRP	-2.81167	0.00748622	0.0439239	down
ARHGAP11A	1.00834	0.0075042	0.0439746	up
FRRS1L	-2.14235	0.00753789	0.0440568	down
TREH	-2.05014	0.00754527	0.0440663	down
TMEM52	1.44143	0.00757814	0.0441958	up
ABHD1	-1.10793	0.00757922	0.0441958	down
P2RY14	-1.18943	0.00758044	0.0441958	down
LINGO1	-1.04662	0.0075849	0.0441958	down
RHAG	2.6806	0.00762411	0.044366	up
FAM178B	-1.31459	0.00764358	0.0444501	down
RAB38	1.01678	0.00766902	0.0445542	up
SLC6A2	-2.22254	0.00768133	0.0446051	down
AHSG	3.75037	0.00770628	0.0446828	up
DNAH6	1.03731	0.0077266	0.0447714	up
SHANK2	1.21771	0.00775372	0.0448901	up
ID3	-1.10397	0.00784776	0.0453253	down
RIMKLA	1.46263	0.00786165	0.0453757	up
MOG	-2.90434	0.00786416	0.0453757	down
CDT1	1.26838	0.00789427	0.0454945	up
DCHS2	-1.5728	0.00789502	0.0454945	down
MICALCL	1.24662	0.00800002	0.0460397	up
VWA2	1.84867	0.00809595	0.0464961	up
IFI6	1.13821	0.00809768	0.0464961	up
SARNP	1.37082	0.00811107	0.0465505	up
GPC5	-1.64874	0.00812471	0.0465833	down
MAGED4B	1.20625	0.008126	0.0465833	up
DHRS9	-1.71845	0.00820149	0.0468947	down
TTYH1	-1.24519	0.00821608	0.0469479	down
PCBP3	-1.18146	0.00833613	0.0474961	down
GSDMC	1.8152	0.00835676	0.0475984	up
TRIB1	-1.01768	0.00837941	0.0476814	down
ACR	-1.66394	0.00838999	0.047711	down
NOVA1	-1.35309	0.00845693	0.0479686	down
CCNE1	1.12473	0.00846013	0.0479714	up
NPIPB6	-1.66789	0.00852329	0.0482678	down
SULT1B1	2.01903	0.00853864	0.0483239	up
OCIAD2	1.13588	0.00855173	0.0483671	up
PROKR1	-3.92591	0.00858066	0.0484832	down
FGFR3	1.33592	0.00862665	0.04866	up
NKAIN1	1.76712	0.00862823	0.04866	up
PNPLA3	1.85939	0.00875666	0.0492122	up
GPM6B	-1.29112	0.00876562	0.0492286	down
TRIM72	1.99559	0.00877102	0.0492304	up
P2RY8	-1.10422	0.00880352	0.0493348	down
VSTM2B	-2.95009	0.00880746	0.0493413	down
SNED1	-1.07749	0.00881334	0.0493586	down
C4BPB	1.63605	0.00894324	0.0498244	up
LAMA1	1.74369	0.00895478	0.0498539	up
HP	2.20084	0.00895801	0.0498539	up
OVCH1	-1.55395	0.00898442	0.0499538	down
