# Supplementary material for: RNA Sequencing Revealed Signals of Evolution From Gallbladder Stone to Gallbladder Carcinoma
Source: Front Oncol. 2020 May 29;10:823. doi: 10.3389/fonc.2020.00823 (PMC7272658; doi:10.3389/fonc.2020.00823)
Supplement: Supplementary file 2 [file Table_2.XLSX]

## Sheet: Table S2
Table S2 Signaling pathways by KEGG enrichment analysis of deregulated genes in tumor tissues of GBC.
ID	Description	GeneRatio	BgRatio	pvalue	p.adjust	qvalue	geneID	Count
hsa04080	Neuroactive ligand-receptor interaction	70/674	338/7841	1.28549e-12	3.68936e-10	3.05812e-10	GRIK3/VIP/TACR1/LEP/GHR/S1PR1/HCRTR1/GLP2R/NPY/VIPR2/CALCRL/CTSG/LEPR/PYY/BDKRB1/APLNR/PTH1R/PTGER3/ADRA1D/PTGER1/MAS1/GALR1/ADRA2B/ADRA1A/ADCYAP1R1/AVPR2/CORT/HTR2A/NMUR1/S1PR3/CHRNE/BDKRB2/HTR4/PLG/KNG1/CNR1/TBXA2R/GRIN2C/GRIK5/POMC/GABRA4/ADRB3/PRLR/GRIA4/TACR2/GRIN1/LHCGR/CHRNA3/SST/F2RL3/GABBR2/P2RX1/PTGDR/GABRR1/EDNRB/PENK/CHRM2/CYSLTR1/GABRB1/AVPR1A/ADCYAP1/GABRG1/LTB4R2/CHRNA9/CCK/CCKAR/C…	70
hsa04151	PI3K-Akt signaling pathway	54/674	354/7841	1.85769e-05	0.000592397	0.000491039	NTRK2/ITGA7/IGF1/THBS4/ITGA8/PPP2R2C/NGFR/GHR/NGF/ANGPT4/TEK/GNG11/COL9A3/ITGA9/ERBB2/EFNA4/GNG2/TNXB/FGF2/EFNA5/COL4A6/MYB/PDGFD/NOS3/FGF7/GNG7/LAMA2/HGF/VWF/FGF10/ANGPT1/KDR/IL2/FGF9/EGF/PRLR/EFNA3/COL4A3/NR4A1/MYC/COL4A4/ERBB4/FGF19/IBSP/CHRM2/IL2RG/FGF18/TNN/COL2A1/COL9A2/IGF2/CCNE1/FGFR3/LAMA1	54
hsa04020	Calcium signaling pathway	45/674	188/7841	1.19543e-10	1.71545e-08	1.42194e-08	TACR1/PDE1A/ADCY4/ERBB2/BDKRB1/PTGER3/ADRA1D/PTGER1/GNA14/PDE1B/ADRA1A/RYR3/NOS1/SLC8A1/HTR2A/NOS3/CACNA1G/ITPR1/BDKRB2/HTR4/ITPKB/MYLK/TBXA2R/GRIN2C/PLN/ADRB3/TACR2/GRIN1/LHCGR/CACNA1H/CACNA1C/P2RX1/ERBB4/ADCY8/EDNRB/PLCB4/CHRM2/CYSLTR1/AVPR1A/RYR2/MYLK3/LTB4R2/ADCY1/CCKAR/AGTR1	45
hsa04010	MAPK signaling pathway	45/674	295/7841	9.32808e-05	0.00223097	0.00184925	DUSP9/NTRK2/IGF1/MAPK10/NGFR/MAPK8IP2/NGF/ANGPT4/PTPN5/TEK/GADD45B/MEF2C/NFATC1/ERBB2/EFNA4/CACNB2/RASGRP2/FGF2/FLNC/EFNA5/CACNB4/PPP5D1/PLA2G4E/PDGFD/CACNA2D1/CACNA1G/FGF7/PLA2G4D/HGF/FGF10/ANGPT1/KDR/FGF9/EGF/EFNA3/PTPRR/NR4A1/MYC/CACNA1H/CACNA1C/ERBB4/FGF19/FGF18/IGF2/FGFR3	45
hsa04060	Cytokine-cytokine receptor interaction	38/674	294/7841	0.00682507	0.0445181	0.0369011	NGFR/LEP/GHR/NGF/IL17B/BMP6/LIFR/LEPR/IL33/IL13/CXCL12/CCL14/IL32/GDF10/PPBP/IL13RA2/IL17D/IL36RN/CCL19/IL2/IL11RA/PRLR/IL20RB/TNFRSF9/CCL4L2/IL17RB/GDF3/TNFRSF19/AMH/TSLP/IL34/IL2RG/CCL3L3/CXCR6/CXCL5/IL18RAP/TNFSF18/CD40LG	38
hsa04014	Ras signaling pathway	35/674	232/7841	0.000680418	0.0072326	0.00599511	NTRK2/IGF1/MAPK10/NGFR/NGF/ANGPT4/TEK/SHC4/GNG11/EFNA4/GNG2/RASGRP2/FGF2/EFNA5/PLA2G4E/PDGFD/PLA2G5/FGF7/GNG7/PLA2G4D/HGF/RASA4B/RGL1/FGF10/ANGPT1/KDR/RASA4/FGF9/EGF/EFNA3/GRIN1/FGF19/FGF18/IGF2/FGFR3	35
hsa04022	cGMP-PKG signaling pathway	34/674	166/7841	1.24922e-06	7.1705e-05	5.94364e-05	KCNMB1/NPR1/ATP1B2/PDE2A/ADCY4/KCNMA1/MEF2C/NFATC1/MYL9/ATP1A2/ADRA1D/CNGB1/ADRA2B/ADRA1A/NFATC4/KCNMB4/SLC8A1/NOS3/MRVI1/ITPR1/BDKRB2/KNG1/MYLK/PLN/KCNJ8/ADRB3/PRKG1/CACNA1C/ADCY8/EDNRB/PLCB4/MYLK3/ADCY1/AGTR1	34
hsa04024	cAMP signaling pathway	34/674	212/7841	0.000257073	0.00353991	0.00293424	VIP/FXYD1/MAPK10/NPR1/ATP1B2/ADCY4/NPY/VIPR2/NFATC1/LIPE/MYL9/ATP1A2/PTGER3/CNGB1/ADCYAP1R1/HTR4/HCAR3/RAPGEF3/SUCNR1/GRIN2C/POMC/PLN/GRIA4/GRIN1/SST/CACNA1C/GABBR2/ADCY8/VAV3/AMH/CHRM2/RYR2/ADCYAP1/ADCY1	34
hsa04510	Focal adhesion	33/674	199/7841	0.000166453	0.00298574	0.00247489	ITGA7/IGF1/THBS4/ITGA8/MAPK10/SHC4/COL9A3/PPP1R12B/ITGA9/ERBB2/MYL9/TNXB/FLNC/COL4A6/PDGFD/CAV3/LAMA2/HGF/VWF/MYLK/KDR/EGF/COL4A3/CAV1/COL4A4/VAV3/IBSP/MYL7/MYLK3/TNN/COL2A1/COL9A2/LAMA1	33
hsa04015	Rap1 signaling pathway	31/674	206/7841	0.00141024	0.0134913	0.011183	IGF1/NGFR/ADCY4/NGF/ANGPT4/TEK/EFNA4/RASGRP2/FGF2/EFNA5/GNAO1/PDGFD/RGS14/FGF7/RAPGEF3/HGF/CNR1/FGF10/ANGPT1/KDR/FGF9/EGF/EFNA3/GRIN1/F2RL3/ADCY8/PLCB4/FGF19/FGF18/ADCY1/FGFR3	31
hsa04270	Vascular smooth muscle contraction	30/674	132/7841	5.30049e-07	3.8031e-05	3.15239e-05	KCNMB1/NPR1/ADCY4/KCNMA1/CALCRL/RAMP2/PPP1R14A/ACTG2/PPP1R12B/MYH11/MYL9/ADRA1D/ADRA1A/RAMP3/PLA2G4E/KCNMB4/PLA2G5/MRVI1/ITPR1/PLA2G4D/MYLK/PRKG1/CACNA1C/ACTA2/ADCY8/PLCB4/AVPR1A/MYLK3/ADCY1/AGTR1	30
hsa04514	Cell adhesion molecules (CAMs)	30/674	146/7841	4.929e-06	0.000235771	0.000195431	NRXN1/ITGA8/NRXN3/CD34/CLDN6/NLGN4X/ITGA9/SELE/SELP/PECAM1/CDH5/CLDN5/JAM2/NRXN2/IGSF11/CNTN2/NLGN3/NTNG1/CLDN11/NEGR1/ESAM/LRRC4B/JAM3/NFASC/PTPRF/CLDN14/CNTNAP2/CADM3/VTCN1/CD40LG	30
hsa04310	Wnt signaling pathway	28/674	158/7841	0.000163897	0.00298574	0.00247489	WNT11/MAPK10/SFRP5/FZD4/RSPO3/NFATC1/LGR5/SOX17/ROR1/WNT10B/WNT9B/RSPO2/WNT5A/NFATC4/SFRP1/RSPO1/BAMBI/LGR6/WNT2B/SOST/WNT10A/FZD10/MYC/WNT5B/PLCB4/DAAM2/SERPINF1/SFRP4	28
hsa05224	Breast cancer	27/674	147/7841	0.000114947	0.00253768	0.00210349	WNT11/IGF1/SHC4/FZD4/GADD45B/ERBB2/WNT10B/FGF2/WNT9B/WNT5A/FGF7/NOTCH4/WNT2B/FGF10/PGR/WNT10A/DLL1/FGF9/EGF/FZD10/MYC/HEYL/E2F1/WNT5B/HEY2/FGF19/FGF18	27
hsa04934	Cushing syndrome	27/674	155/7841	0.000285322	0.00372216	0.0030853	WNT11/ADCY4/FZD4/KCNK3/WNT10B/RASD1/WNT9B/WNT5A/CACNA1G/ITPR1/NCEH1/POMC/WNT2B/WNT10A/FZD10/NR4A1/CACNA1H/CACNA1C/E2F1/WNT5B/PBX1/ADCY8/PLCB4/PDE8B/ADCY1/AGTR1/CCNE1	27
hsa04371	Apelin signaling pathway	26/674	137/7841	8.73638e-05	0.00223097	0.00184925	PLIN1/ADCY4/GNG11/MEF2C/APLNR/LIPE/GNG2/KLF2/HDAC4/RYR3/NOS1/SLC8A1/NOS3/ITPR1/GNG7/MYL3/MYLK/ACTA2/ADCY8/PLCB4/RYR2/MYLK3/EGR1/ADCY1/MYL4/AGTR1	26
hsa04261	Adrenergic signaling in cardiomyocytes	26/674	145/7841	0.000228991	0.00345896	0.00286714	PPP2R2C/ATP1B2/ADCY4/SCN7A/PPP1R1A/ACTC1/SCN4B/CACNB2/ATP1A2/ADRA1D/ADRA1A/CACNB4/SLC8A1/CACNA2D1/RAPGEF3/TPM2/MYL3/PLN/CACNA1C/SCN1B/ADCY8/PLCB4/RYR2/ADCY1/MYL4/AGTR1	26
hsa05226	Gastric cancer	26/674	149/7841	0.000357496	0.00427506	0.00354361	RXRG/WNT11/CTNNA3/SHC4/FZD4/GADD45B/ERBB2/WNT10B/FGF2/WNT9B/WNT5A/FGF7/HGF/WNT2B/FGF10/WNT10A/JUP/FGF9/EGF/FZD10/MYC/E2F1/WNT5B/FGF19/FGF18/CCNE1	26
hsa04713	Circadian entrainment	25/674	97/7841	3.84172e-07	3.67524e-05	3.04641e-05	ADCY4/GNG11/KCNJ5/GNG2/RASD1/PER1/ADCYAP1R1/RYR3/GNAO1/NOS1/CACNA1G/ITPR1/GNG7/GRIN2C/KCNJ6/PRKG1/GRIA4/GRIN1/CACNA1H/CACNA1C/ADCY8/PLCB4/RYR2/ADCYAP1/ADCY1	25
hsa04921	Oxytocin signaling pathway	25/674	153/7841	0.00124331	0.0123045	0.0101992	NPR1/ADCY4/MEF2C/PPP1R12B/KCNJ5/NFATC1/MYL9/CACNB2/NFATC4/CACNB4/RYR3/PLA2G4E/GNAO1/NOS3/CACNA2D1/ITPR1/PLA2G4D/MYLK/KCNJ6/CACNA1C/ADCY8/PLCB4/RYR2/MYLK3/ADCY1	25
hsa05414	Dilated cardiomyopathy (DCM)	22/674	91/7841	6.01452e-06	0.000236693	0.000196195	SGCG/ITGA7/IGF1/ITGA8/SGCA/ADCY4/DMD/ACTC1/ITGA9/CACNB2/CACNB4/SLC8A1/DES/CACNA2D1/LAMA2/TPM2/MYL3/PLN/CACNA1C/ADCY8/RYR2/ADCY1	22
hsa04724	Glutamatergic synapse	21/674	114/7841	0.000618682	0.0068293	0.00566082	GRIK3/ADCY4/GNG11/SHANK3/GNG2/PLA2G4E/GNAO1/ITPR1/SLC17A7/GNG7/PLA2G4D/GRIN2C/GRIK5/GRIA4/GRIN1/CACNA1C/ADCY8/PLCB4/TRPC1/ADCY1/SHANK2	21
hsa04550	Signaling pathways regulating pluripotency of stem cells	21/674	139/7841	0.00750827	0.0478861	0.0396928	DUSP9/WNT11/IGF1/HAND1/FZD4/LIFR/SMAD9/WNT10B/ID4/FGF2/WNT9B/WNT5A/MEIS1/WNT2B/KLF4/WNT10A/FZD10/MYC/WNT5B/ID3/FGFR3	21
hsa05412	Arrhythmogenic right ventricular cardiomyopathy (ARVC)	19/674	72/7841	6.59771e-06	0.000236693	0.000196195	SGCG/ITGA7/ITGA8/CTNNA3/SGCA/DMD/ITGA9/CACNB2/CACNB4/SLC8A1/DES/ACTN2/CACNA2D1/LAMA2/JUP/GJA1/CACNA1C/RYR2/DSC2	19
hsa04610	Complement and coagulation cascades	19/674	79/7841	2.78641e-05	0.000799699	0.000662872	CFD/C7/C4BPA/BDKRB1/F8/F7/BDKRB2/PLG/KNG1/VWF/A2M/F2RL3/F12/PROC/C4A/FGG/SERPINA1/C4B/C4BPB	19
hsa04974	Protein digestion and absorption	19/674	90/7841	0.000183783	0.0031027	0.00257183	COL21A1/COL14A1/ATP1B2/CPB1/ELN/COL9A3/ATP1A2/COL22A1/COL4A6/SLC8A1/COL7A1/COL17A1/COL4A3/SLC7A9/KCNJ13/COL4A4/MEP1A/COL2A1/COL9A2	19
hsa05032	Morphine addiction	19/674	91/7841	0.000214032	0.00341262	0.00282873	PDE1A/PDE2A/ADCY4/GNG11/KCNJ5/GNG2/PDE1B/GNAO1/GNG7/GABRA4/KCNJ6/GABBR2/GABRR1/ADCY8/PDE7B/GABRB1/PDE8B/GABRG1/ADCY1	19
hsa04925	Aldosterone synthesis and secretion	19/674	98/7841	0.000576473	0.00661791	0.00548559	NPR1/ATP1B2/PDE2A/ADCY4/KCNK3/KCNJ5/LIPE/ATP1A2/CACNA1G/ITPR1/NR4A2/POMC/NR4A1/CACNA1H/CACNA1C/ADCY8/PLCB4/ADCY1/AGTR1	19
hsa04726	Serotonergic synapse	19/674	115/7841	0.00404478	0.0303612	0.0251664	GNG11/KCNJ5/GNG2/PLA2G4E/GNAO1/HTR2A/ITPR1/HTR4/RAPGEF3/GNG7/PLA2G4D/KCNJ6/CACNA1C/HTR3A/PLCB4/CYP2D6/DDC/GABRB1/TRPC1	19
hsa04512	ECM-receptor interaction	18/674	82/7841	0.000160497	0.00298574	0.00247489	CD36/ITGA7/THBS4/ITGA8/COL9A3/ITGA9/TNXB/COL4A6/LAMA2/VWF/COL4A3/COL4A4/GP5/IBSP/TNN/COL2A1/COL9A2/LAMA1	18
hsa05410	Hypertrophic cardiomyopathy (HCM)	18/674	85/7841	0.000259018	0.00353991	0.00293424	SGCG/ITGA7/IGF1/ITGA8/SGCA/DMD/ACTC1/ITGA9/CACNB2/CACNB4/SLC8A1/DES/CACNA2D1/LAMA2/TPM2/MYL3/CACNA1C/RYR2	18
hsa04911	Insulin secretion	17/674	86/7841	0.000879598	0.00901588	0.00747328	KCNMB1/ATP1B2/ADCY4/KCNMA1/SNAP25/ATP1A2/ADCYAP1R1/KCNMB4/KCNN3/CACNA1C/ADCY8/PLCB4/RYR2/ADCYAP1/ADCY1/CCK/CCKAR	17
hsa04972	Pancreatic secretion	17/674	98/7841	0.00382423	0.0296636	0.0245882	ATP1B2/CPB1/ADCY4/KCNMA1/ATP1A2/CLCA2/SLC26A3/PLA2G5/ITPR1/CEL/ADCY8/PLCB4/RYR2/TRPC1/ADCY1/CCK/CCKAR	17
hsa04916	Melanogenesis	17/674	101/7841	0.00525068	0.0367548	0.0304661	WNT11/ADCY4/FZD4/WNT10B/WNT9B/WNT5A/GNAO1/POMC/WNT2B/WNT10A/FZD10/WNT5B/ADCY8/EDNRB/PLCB4/ADCY1/TYRP1	17
hsa04727	GABAergic synapse	16/674	89/7841	0.00343097	0.0273524	0.0226725	PLCL1/ADCY4/GNG11/GNG2/GNAO1/GNG7/GABRA4/KCNJ6/CACNA1C/GABBR2/GABRR1/ADCY8/SLC6A12/GABRB1/GABRG1/ADCY1	16
hsa04927	Cortisol synthesis and secretion	15/674	65/7841	0.000313058	0.00390642	0.00323804	ADCY4/KCNK3/CACNA1G/ITPR1/NCEH1/POMC/NR4A1/CACNA1H/CACNA1C/PBX1/ADCY8/PLCB4/PDE8B/ADCY1/AGTR1	15
hsa04924	Renin secretion	14/674	69/7841	0.00188831	0.0174821	0.014491	PDE1A/NPR1/KCNMA1/CLCA2/PDE1B/ADCYAP1R1/ITPR1/ADRB3/CACNA1C/PLCB4/REN/ADCYAP1/AGTR1/AQP1	14
hsa04260	Cardiac muscle contraction	14/674	78/7841	0.00608954	0.0406441	0.03369	ATP1B2/ACTC1/CACNB2/ATP1A2/COX7A1/COX4I2/CACNB4/SLC8A1/CACNA2D1/TPM2/MYL3/CACNA1C/RYR2/MYL4	14
hsa04923	Regulation of lipolysis in adipocytes	12/674	55/7841	0.00205387	0.0184206	0.0152689	FABP4/PLIN1/NPR1/ADCY4/NPY/LIPE/PTGER3/ADRB3/PRKG1/AQP7/ADCY8/ADCY1	12
hsa04913	Ovarian steroidogenesis	11/674	49/7841	0.00245522	0.0201328	0.0166881	IGF1/CYP1A1/ADCY4/BMP6/CYP1B1/PLA2G4E/PLA2G4D/LHCGR/AKR1C3/ADCY8/ADCY1	11
hsa02010	ABC transporters	10/674	45/7841	0.00412574	0.0303612	0.0251664	ABCA10/ABCA9/ABCA6/ABCA8/ABCC9/ABCA12/ABCD2/ABCB4/ABCG2/ABCA13	10
hsa04930	Type II diabetes mellitus	10/674	46/7841	0.00487604	0.0349856	0.0289996	ADIPOQ/MAPK10/SLC2A4/PKM/SOCS2/HKDC1/CACNA1G/CACNA1C/HK2/SOCS3	10
hsa05144	Malaria	10/674	49/7841	0.00778204	0.0485532	0.0402458	CD36/THBS4/ACKR1/SELE/SELP/PECAM1/GYPC/HGF/KLRB1/CD40LG	10
hsa05033	Nicotine addiction	9/674	40/7841	0.0058593	0.0400385	0.033188	SLC17A7/GRIN2C/GABRA4/GRIA4/GRIN1/GABRR1/GABRB1/GABRG1/CHRNA4	9
hsa00340	Histidine metabolism	7/674	23/7841	0.00242293	0.0201328	0.0166881	ASPA/HAL/HDC/AMDHD1/CARNS1/ALDH3B2/AOC1	7
hsa04614	Renin-angiotensin system	7/674	23/7841	0.00242293	0.0201328	0.0166881	CTSG/CMA1/MAS1/CTSA/REN/KLK1/AGTR1	7
