# Supplementary material for: RNA Sequencing Revealed Signals of Evolution From Gallbladder Stone to Gallbladder Carcinoma
Source: Front Oncol. 2020 May 29;10:823. doi: 10.3389/fonc.2020.00823 (PMC7272658; doi:10.3389/fonc.2020.00823)
Supplement: Supplementary file 3 [file Table_3.XLSX]

## Sheet: Table S3
Table S3 Taking GS5 as control, DEGs in tumor tissues of GBC, gallbladder tissues of GS3 and GS10.
Genes_name	log2FoldChange
	T_vs_GS5	GS3_vs_GS5	GS10_vs_GS5
GPR87	26.5304	18.099	18.2819
MAGEA3	40.8581	31.2587	18.5004
ALPP	25.331	17.6942	15.35
MAGEA11	36.9371	26.6765	13.7222
CT83	35.1568	26.0354	13.2911
MAGEA6	23.8704	15.1173	16.2411
WNT10A	6.13164	2.48638	2.46872
SERPINB3	23.4573	11.9878	17.3598
JSRP1	4.58133	2.91639	2.52076
MMP9	5.85279	4.12362	3.0672
IGHV1-24	7.14271	4.69292	3.78241
IGHG4	5.40704	3.16965	3.03703
SPRR2D	27.51	15.4476	15.5227
IGHG1	4.73006	3.78976	3.53029
IGHV3-21	5.13771	3.17192	3.02409
IGHG3	4.28318	3.57111	3.98047
IGHG2	4.22191	3.10184	3.38034
IGKV1-39	4.2001	3.69018	3.13789
IGKV1-33	4.63939	3.86284	3.09779
IL21R	2.75138	2.02826	2.5615
IGKV3-15	4.20792	3.65881	2.87214
IGHV4-59	4.0609	3.47553	3.04329
PI3	4.99035	3.87105	4.18492
IGHV1-46	3.78638	3.76138	2.93363
IGKV1D-39	4.13104	3.66846	3.42304
FCRL5	3.52921	3.35257	3.52733
IGHV1-2	4.28161	4.57073	4.8044
IGKV1-9	4.32817	4.07434	4.23331
IL22RA2	5.93159	6.47945	5.97134
IGKC	3.14542	2.91085	2.76017
MYBPC2	4.05689	3.42854	4.54144
IGLV3-9	4.75922	5.26099	4.47491
MZB1	2.71155	2.70554	2.33423
IGKV6-21	3.96068	3.52101	3.39683
IGHV3-11	3.29267	3.87356	3.11017
CD79A	2.91973	3.17385	4.16547
TNIP3	2.35887	2.38565	2.21277
IGLL5	2.88465	3.00214	3.05057
IGKV1-17	3.12287	3.54652	3.3788
PLA2G2D	2.47912	4.783	3.28603
