# Supplementary material for: RNA Sequencing Revealed Signals of Evolution From Gallbladder Stone to Gallbladder Carcinoma
Source: Front Oncol. 2020 May 29;10:823. doi: 10.3389/fonc.2020.00823 (PMC7272658; doi:10.3389/fonc.2020.00823)
Supplement: Supplementary file 4 [file Table_4.XLSX]

## Sheet: Table S4
Table S4 Functional analysis of 40 common DEGs in three groups by GO enrichment.
ID	Description	pvalue	p.adjust	qvalue	geneID	Count
GO:0019814	immunoglobulin complex	1.07e-18	4.81e-17	4.16e-17	IGHV1-24/IGHG4/IGHG1/IGHV3-21/IGHG3/IGHG2/IGHV4-59/IGKC/IGHV3-11/CD79A/IGLL5	11
GO:0042571	immunoglobulin complex, circulating	7.29e-17	1.64e-15	1.42e-15	IGHV1-24/IGHG4/IGHG1/IGHV3-21/IGHG3/IGHG2/IGHV4-59/IGKC/IGHV3-11/IGLL5	10
GO:0009897	external side of plasma membrane	3.62e-11	5.42e-10	4.69e-10	IGHV1-24/IGHG4/IGHG1/IGHV3-21/IGHG3/IGHG2/IGHV4-59/IGKC/IGHV3-11/CD79A/IGLL5	11
GO:0072562	blood microparticle	2.59e-10	2.92e-09	2.52e-09	IGHG4/IGHG1/IGHG3/IGHG2/IGKV1-39/IGKV3-15/IGKC/IGKV1-17	8
